# Supplementary material for: Classification and biomarker gene selection of pyroptosis-related gene expression in psoriasis using a random forest algorithm
Source: Front Genet. 2022 Aug 30;13:850108. doi: 10.3389/fgene.2022.850108 (PMC9468882; doi:10.3389/fgene.2022.850108)
Supplement: Supplementary file 3 [file DataSheet3.CSV]

	logFC	AveExpr	t	P.Value	adj.P.Val	B
KRT1	-93650.46032	161632.8125	-3.615144748	0.002732495	0.250475488	-1.43794258
KRT10	-60641.65079	122331.5	-3.53522405	0.003207138	0.267960064	-1.580325936
COX1	-51866.15873	228904	-2.073340456	0.05669312	0.728331745	-4.096042273
S100A9	-49083.15873	124590.5625	-2.991550637	0.009539215	0.398239924	-2.547691989
RNR2	-34826.04762	118851.9375	-2.996950294	0.009436886	0.395411364	-2.538154413
KRT5	-29451.25397	111276.1875	-2.47215189	0.026582056	0.579278875	-3.44688778
S100A8	-24777.80952	70439.375	-2.79578151	0.014084068	0.455937035	-2.891423347
S100A7	-23312.88889	55561.5	-2.137054463	0.050355682	0.704858936	-3.99574421
COX2	-22585.46032	95528.75	-1.951526472	0.070891951	0.775854456	-4.283472018
COX3	-21698.5873	87412.3125	-2.115411062	0.052431048	0.709738748	-4.029980094
KRT14	-17139.87302	114959.75	-1.236746812	0.236135376	0.950641577	-5.233252681
ND1	-12757.44444	69759.0625	-1.852503707	0.084734472	0.81240349	-4.431246654
ND4	-12455.66667	91465.3125	-1.045158451	0.31331995	0.997813841	-5.432246485
KRTDAP	-11243.63492	19866.6875	-3.594351034	0.002848715	0.252328262	-1.474970145
CYTB	-10576.60317	61339.625	-2.094798383	0.054480871	0.720965919	-4.062428872
KRT6A	-10314.85714	84228.25	-0.694663254	0.49841373	1	-5.720161752
PI3	-9433.968254	16151.75	-2.080976384	0.055896562	0.723896118	-4.084100382
DMKN	-8852.111111	19297.3125	-3.169230785	0.00668445	0.347191039	-2.23271024
JUP	-8839	21019.9375	-3.747628477	0.002096394	0.225068485	-1.202429655
SERPINB4	-8153.380952	13121.5625	-2.357708507	0.033149533	0.625685766	-3.637945898
SBSN	-7966.984127	21374	-3.168132695	0.006699182	0.347191039	-2.234662833
DSP	-7924.936508	25488.0625	-2.60386381	0.020561363	0.529550581	-3.223208079
ND2	-7899.52381	37548.625	-1.333543892	0.203235368	0.950641577	-5.122624469
EEF1A1P5	-7507.555556	31223	-2.281942645	0.038313626	0.652402673	-3.762493224
ND4L	-6757.126984	29957.3125	-1.858983589	0.08375934	0.811357883	-4.421710707
S100A7A	-6386.825397	11722.875	-2.796174579	0.014073099	0.455937035	-2.890737876
CDSN	-6282.52381	13570.0625	-2.925348965	0.010886165	0.422040982	-2.664403652
GAPDH	-6211.238095	41992.25	-1.449632037	0.168766846	0.935207929	-4.981674338
SERPINB3	-6155.984127	11329.3125	-2.629435165	0.019555542	0.521098993	-3.179368665
EEF2	-5920.619048	52958.0625	-0.936911031	0.364380306	0.997891045	-5.532132927
PERP	-5785.873016	16050.125	-2.749849927	0.015424839	0.474531566	-2.971370534
SPRR2A	-5776.777778	14050.4375	-2.681582381	0.017649625	0.501042994	-3.08959464
RPLP0	-5719.761905	28532.9375	-2.237732143	0.04166739	0.669653009	-3.834383237
PKP1	-5681.603175	17885.1875	-2.760813676	0.015093932	0.469312718	-2.952315456
FLG	-5653.333333	8359	-2.508098566	0.024789304	0.568659212	-3.386216353
SPRR2E	-5564.047619	15201.0625	-1.95651433	0.070252146	0.771679513	-4.275915731
ASPRV1	-5472.809524	7930.3125	-2.927454688	0.010840575	0.422040982	-2.660698039
TRIM29	-5371.603175	13993.8125	-3.9894619	0.001295456	0.183384571	-0.775159633
LY6D	-5359	17638.4375	-1.358438538	0.195398447	0.950641577	-5.093139854
RPS18P5	-5256.539683	25593.375	-2.368087663	0.032495615	0.619513456	-3.620758545
KRT2	-5050.761905	18245.625	-0.76652958	0.455846999	1	-5.669685437
RPS2P5	-4925.412698	15323.6875	-2.816461188	0.013518175	0.453982235	-2.855331418
RPL13AP5	-4908.52381	25612.1875	-1.288626307	0.218014714	0.950641577	-5.174765519
RNR1	-4885.650794	17681.75	-2.511740662	0.024614262	0.568552916	-3.380052757
GJB2	-4867.920635	13956.0625	-2.132540829	0.050782105	0.705549901	-4.002897677
KRT15	-4792.380952	7829	-3.304792843	0.00509269	0.312926145	-1.991298521
ATP6	-4678.365079	37512.4375	-1.322485688	0.206796945	0.950641577	-5.135588267
RPL3	-4464.333333	24527.1875	-1.743248512	0.102771619	0.824546905	-4.589025213
PPL	-4259.015873	10364.125	-3.677503491	0.002411848	0.237655732	-1.326993373
CALML5	-4121.380952	8025.5625	-2.89998399	0.011450345	0.431562987	-2.709003137
CTSD	-4021.904762	13073.75	-2.815391431	0.013546896	0.453982235	-2.85719987
SPRR2D	-4002.174603	8925.9375	-2.609062253	0.020352928	0.526543617	-3.214306023
FABP5P7	-3884.84127	8541.9375	-3.287458521	0.005272998	0.316780652	-2.022199171
HSPB1	-3813	9805.8125	-3.28648719	0.005283288	0.316780652	-2.023930492
DCD	-3805.079365	23667.5	-0.402520892	0.693261712	1	-5.876639155
SPINK5	-3581	4923.3125	-3.073029909	0.008105157	0.374943888	-2.403518796
RPL8	-3558.68254	21994.1875	-1.666099663	0.117469714	0.8519998	-4.69683544
IFI27	-3545.15873	6947.4375	-2.15760942	0.048455441	0.696185479	-3.963077371
FADS2	-3417.412698	3082.4375	-1.662755021	0.118146389	0.854001099	-4.701438451
FLG2	-3310.396825	6658.8125	-1.650809719	0.120590811	0.858279589	-4.717828746
HLA-B	-3298.301587	27087.4375	-1.181248868	0.256803777	0.950641577	-5.293700058
CASP14	-3230.095238	7311.5	-1.693543324	0.112043567	0.847345282	-4.658841171
RPL28	-3161.714286	18708.75	-1.914916112	0.075752059	0.788465635	-4.338609597
GLTP	-3143.031746	6664.8125	-4.171809157	0.000903576	0.160028443	-0.456132347
SLURP1	-3137.619048	6252.625	-2.038459506	0.060466323	0.742948533	-4.150311762
A2ML1	-3115.285714	4801.0625	-2.925748008	0.010877511	0.422040982	-2.663701458
CALML3	-3100.68254	7173.5625	-2.443038169	0.028124151	0.583862683	-3.495803963
RPLP0P6	-3062.968254	14311.0625	-2.217144885	0.043321268	0.675574298	-3.867651393
RPL7A	-3033.15873	14822.4375	-2.822560599	0.013355548	0.451061218	-2.844675189
ALDH3B2	-3005.666667	4519.6875	-5.898861715	3.57E-05	0.064978214	2.341557291
KRT80	-3003.349206	6130.8125	-3.308155145	0.005058436	0.312387534	-1.985304048
DSG1	-2934.396825	9042.3125	-2.107664126	0.053192932	0.712363572	-4.042193546
SFN	-2930.31746	13689.875	-1.795825383	0.093705722	0.815868068	-4.513817965
LOR	-2909.984127	4427.4375	-2.693850397	0.017228094	0.495203471	-3.068405393
RPS3	-2868.793651	15388.125	-1.518768886	0.150647017	0.910793181	-4.893686716
GNB2L1	-2868.190476	19730.5	-1.339197914	0.201433543	0.950641577	-5.115964328
RPL3P4	-2845.126984	12600.8125	-2.841061343	0.012873874	0.445878099	-2.812322919
DHCR24	-2834.31746	6012.875	-2.621496977	0.019862587	0.522609141	-3.19299116
ALDOA	-2777.460317	15068.75	-2.614572545	0.020134216	0.524050472	-3.204864253
SPRR2G	-2764.301587	9528.0625	-1.110083166	0.28530681	0.969140107	-5.36790275
FASN	-2702.031746	4371.75	-1.663108583	0.118074698	0.853973111	-4.700952152
PABPC1	-2603.047619	13092.5	-2.260369693	0.039917151	0.660180521	-3.797647735
COL17A1	-2599.380952	8557.4375	-2.644657485	0.018979525	0.517234308	-3.153213291
RPS2P46	-2583.761905	7255.9375	-3.398303368	0.004221107	0.297165388	-1.824523967
S100A14	-2571.206349	5696.875	-3.083581011	0.007935775	0.374902436	-2.384812711
RPLP1	-2563.396825	15944.625	-1.850110925	0.085097115	0.81240349	-4.434763036
DSC3	-2555.111111	5684.25	-4.780250382	0.000277837	0.101544232	0.580831435
RPS6	-2541.603175	28427.9375	-1.054799125	0.30903744	0.994415895	-5.422898456
RPL19	-2460.714286	18752.4375	-1.491981589	0.157463592	0.923389771	-4.928123849
KLK6	-2412.031746	3199.625	-2.576518183	0.021692113	0.544428604	-3.269948499
RNA18SP2	-2355.52381	12661.125	-0.585667426	0.567240392	1	-5.787837197
PLA2G4E	-2324.857143	4289.875	-4.341659744	0.000647648	0.139132466	-0.162028375
ATP5B	-2324.52381	11530.6875	-3.322221078	0.00491761	0.309393873	-1.960224301
IL36RN	-2311.968254	5229.625	-3.019994549	0.009012202	0.392457826	-2.497422432
RPL13A	-2275.126984	11191.1875	-2.44887593	0.027808254	0.583361059	-3.486011889
SPRR2B	-2249.079365	4702.25	-2.546190349	0.023016142	0.558092861	-3.321608655
AZGP1	-2192.730159	5126.125	-2.411016769	0.029918612	0.601710927	-3.549365351
RPL13	-2137.571429	16238.8125	-2.119279377	0.052054403	0.709738748	-4.023873395
P4HB	-2096.587302	18257.1875	-2.475212355	0.026424721	0.579278875	-3.44173392
EEF1A1	-2077.571429	29868.0625	-1.054682642	0.309088926	0.994501969	-5.423011837
SPRR1B	-2062.142857	6820.8125	-2.849049901	0.012671178	0.443156782	-2.798339778
RPL18	-2053.984127	11890.9375	-1.983388742	0.066894303	0.760408382	-4.235023905
RPS2	-2020.079365	11333.4375	-1.526289174	0.14877867	0.906539691	-4.883941454
LOC729998	-2011.634921	13343.6875	-2.020907222	0.06245093	0.747904307	-4.177442517
KLK5	-1986.079365	3405.3125	-4.201461761	0.000852382	0.157194023	-0.404560877
LCN2	-1972.619048	3389.3125	-2.47843168	0.02626018	0.579278875	-3.436310167
RHCG	-1956.174603	3913.0625	-2.845041621	0.012772488	0.445353283	-2.80535686
PLA2G4D	-1942.063492	2929.125	-4.670864867	0.000342446	0.105534338	0.398007283
HOPX	-1938.047619	4024.4375	-3.120574934	0.007369108	0.364650039	-2.319168708
CRABP2	-1927.603175	4550.5625	-2.10944509	0.05301688	0.711159748	-4.039387684
HLA-A	-1905.714286	15765.25	-0.587803056	0.565844575	1	-5.78661579
RPS8	-1904.984127	17813.125	-0.805225547	0.433892927	1	-5.640624132
KLK7	-1889.857143	4057.1875	-4.079443547	0.001084111	0.17072168	-0.617342008
RPS18	-1884.380952	14252.25	-1.233602218	0.237270658	0.950641577	-5.236736852
RPL18AP3	-1879.619048	10898	-1.545859944	0.144008136	0.897179055	-4.858423415
S100A16	-1874.492063	6934.6875	-2.750871461	0.015393711	0.474470457	-2.969595866
SPRR2F	-1871.253968	4111.4375	-2.251379519	0.040603815	0.662889391	-3.812255785
NCCRP1	-1870.587302	3363.0625	-4.696633114	0.000325948	0.105534338	0.441229796
PKP3	-1861.444444	4670.0625	-3.191987502	0.006386283	0.343245654	-2.192232243
RPS24	-1860.873016	13100.3125	-1.583465417	0.135205607	0.880563055	-4.808762958
KPRP	-1860.666667	3742.625	-1.736736908	0.103946601	0.827574193	-4.598243551
TGM3	-1844.444444	5508.5	-1.982506018	0.067002234	0.761359753	-4.236371794
DBI	-1841.111111	5437.625	-3.09179242	0.007806381	0.37338418	-2.370249485
LYPD3	-1835.412698	5604.5625	-2.551270794	0.022789056	0.55534182	-3.312968041
EHF	-1832.619048	3515.5625	-7.042182889	5.24E-06	0.042597013	3.919609181
ALOX12B	-1823.190476	3411.6875	-3.48025996	0.003580931	0.276322801	-1.678331127
LAD1	-1808.095238	4931.625	-3.324290721	0.004897222	0.309177184	-1.956533802
CSTA	-1750.634921	6072.875	-1.660447929	0.118615121	0.855829812	-4.704610045
RPS5	-1699.15873	10925.0625	-1.602355964	0.130960097	0.870127008	-4.783510981
RPL35	-1697.539683	11877.4375	-1.407056527	0.180801846	0.950641577	-5.034380131
SLC25A5	-1686.253968	5898.375	-3.270600551	0.005454458	0.318023799	-2.052243824
TMEM45A	-1672.380952	3784	-5.15623233	0.000136926	0.085578452	1.195515046
PVRL1	-1660.047619	4856.0625	-3.229696201	0.005921043	0.329700403	-2.125110512
GJA1	-1641.412698	5392.4375	-2.58960247	0.021143797	0.539728784	-3.247602757
RPL32	-1638.460317	10729.0625	-1.766950449	0.098592955	0.815868068	-4.555290784
ALDH2	-1626.904762	3813.5625	-5.039348304	0.000170293	0.085578452	1.006781694
GM2A	-1582.603175	3907.5	-3.962548345	0.001366495	0.187498914	-0.82249862
LCE3D	-1569.666667	3928.9375	-2.32231129	0.03547452	0.636264701	-3.696337952
PTPRF	-1568.111111	4883.0625	-2.213355814	0.043632273	0.675809341	-3.873759563
CNFN	-1553.063492	3341.3125	-3.067870241	0.008189285	0.374943888	-2.412663583
HLA-E	-1552.333333	23522.1875	-0.552194988	0.589353421	1	-5.806427359
TECRP1	-1549.809524	3478.625	-3.498082916	0.003455157	0.275030237	-1.646546112
RPSAP58	-1545.968254	7246.75	-1.878553148	0.080875167	0.799611998	-4.392795168
TGM1	-1544.174603	3505.3125	-3.573484893	0.002970349	0.255710821	-1.512140041
RPL4	-1523.571429	16351.4375	-1.173692467	0.259722612	0.950641577	-5.301757357
RPS19	-1518.492063	9873.4375	-0.97201405	0.347221289	0.997891045	-5.500775024
KRT79	-1499.619048	1250.25	-2.508630601	0.02476366	0.568659212	-3.385316164
SLC25A6	-1483.984127	3182.3125	-1.334665098	0.202877032	0.950641577	-5.121305454
DSC1	-1480.730159	4020.625	-2.200974744	0.044663107	0.681438673	-3.893685924
NDRG2	-1472.650794	3660.9375	-5.27311759	0.000110291	0.085578452	1.382044165
RPL10A	-1470.793651	11736.75	-1.424807777	0.175700664	0.949076253	-5.012544983
RPS14	-1461.666667	16913.1875	-0.602960433	0.555990729	1	-5.777825843
HAL	-1448.301587	2307.8125	-4.070780228	0.001102831	0.171849348	-0.63250472
TACSTD2	-1444.253968	3952.25	-3.93263567	0.001450115	0.194979811	-0.875181439
ATP12A	-1435.761905	2226.1875	-3.274240745	0.005414755	0.318023799	-2.045756807
FGFR3	-1427.31746	3453.4375	-3.411281591	0.004112567	0.295098275	-1.801372243
GSN	-1422.777778	18965.3125	-0.404654439	0.691727756	1	-5.875788578
RPL23	-1412.634921	13187.75	-0.919058866	0.373328645	0.997891045	-5.547692877
GLUL	-1396.079365	8631.4375	-1.190718449	0.253181621	0.950641577	-5.283543736
RPL29	-1393.904762	6368.5	-1.653321982	0.120073105	0.857514941	-4.714388049
RPS12	-1390.111111	6444.9375	-1.989185291	0.066189487	0.756981182	-4.226164854
KLK13	-1366.428571	2166.1875	-3.162693943	0.006772626	0.347191039	-2.244332996
RPS16	-1366.126984	12283.875	-1.335986529	0.202455359	0.950641577	-5.119749803
SULT2B1	-1361.984127	2606.6875	-4.683777718	0.000334074	0.105534338	0.419678454
SDC1	-1360.460317	4348.6875	-2.482131689	0.02607228	0.578467919	-3.430073594
DGAT2	-1354.349206	2033.25	-3.473713484	0.003628275	0.278373179	-1.690006953
PSAPL1	-1352.015873	1995.9375	-2.708780991	0.016728234	0.489519799	-3.042583336
RPLP0P9	-1328.793651	4805.875	-2.356179252	0.033246927	0.626347806	-3.640475784
CAPN1	-1320.857143	5460.125	-3.275353842	0.005402672	0.318023799	-2.04377314
ARG1	-1318.444444	1942.625	-2.864800596	0.012280636	0.441044282	-2.770746599
EEF1G	-1303.031746	10070.8125	-1.464898223	0.16461671	0.930144346	-4.96249807
RPL11	-1294.079365	13093.0625	-1.1169535	0.282455473	0.969140107	-5.360904798
LGALS7	-1270.222222	3089.5	-1.428918853	0.174536361	0.946437188	-5.007459467
CLCA2	-1267.190476	3620.9375	-2.89863916	0.011481045	0.431562987	-2.711365795
HR	-1258.952381	2665.875	-3.481590447	0.003571385	0.276307871	-1.675958228
RPS11	-1255.730159	20646.0625	-0.63536311	0.535240998	1	-5.758325974
ATP5A1	-1239.126984	6569.4375	-1.975751111	0.06783342	0.76539629	-4.246675694
RPL13P12	-1233.15873	5461.9375	-1.51172872	0.152413989	0.912918113	-4.90277921
MALAT1	-1226.587302	3642.8125	-1.624460609	0.126138051	0.864319153	-4.753707771
AQP3	-1221.015873	5808.25	-0.892770545	0.386777803	0.997891045	-5.570124815
RPL15	-1219.571429	12257.4375	-1.047763052	0.312158707	0.996812701	-5.429728113
C1orf68	-1215.079365	2739.625	-1.300241773	0.214112983	0.950641577	-5.161414145
KLK8	-1214.349206	2377.5	-3.160268806	0.006805631	0.347657944	-2.248644448
FAT2	-1211.777778	2335.625	-5.152652375	0.00013784	0.085578452	1.189766971
LTF	-1211.15873	3172.5625	-0.783575665	0.446091585	1	-5.657044313
RPS7P1	-1184.492063	8376.5625	-1.444170257	0.170272606	0.937270249	-4.988499709
EMP2	-1149.904762	3077.25	-3.980199574	0.00131947	0.184451467	-0.791444644
AHNAK2	-1146.809524	6147.9375	-1.337726862	0.201901093	0.950641577	-5.117699214
ACSL1	-1141.206349	2562.5	-2.503085039	0.02503221	0.569994902	-3.394695988
CHI3L2	-1134.174603	1982.6875	-2.459853158	0.027223387	0.582234739	-3.467576643
ATP1A1	-1131.587302	13334.375	-1.037677664	0.316672708	0.997891045	-5.439450027
ALOX15B	-1125.68254	1494.625	-2.167314487	0.04758158	0.695608098	-3.947602897
RPS10P19	-1125.079365	7327	-2.455187565	0.027470522	0.582234739	-3.475415631
EPHB6	-1124.825397	2216	-4.27229846	0.000741754	0.146900171	-0.281743244
ADAM15	-1113.111111	4968.125	-2.393170257	0.030965437	0.607912073	-3.5791037
KLK9	-1094.952381	1793.625	-3.620834684	0.002701534	0.24910496	-1.427812957
PAPL	-1091.238095	2352.25	-2.827603989	0.013222523	0.449956878	-2.835860214
EIF3L	-1052.761905	5801.75	-2.301215867	0.036932455	0.642362518	-3.730968195
RPL12P16	-1047.730159	4487.0625	-1.528253098	0.148293989	0.905038931	-4.881390941
EVPL	-1020.047619	2559.0625	-3.162928023	0.006769448	0.347191039	-2.24391683
PM20D1	-1018.253968	750.625	-1.920698504	0.074964928	0.786238994	-4.329939372
HSP90AA1	-1018.238095	5627.1875	-1.139868762	0.273099939	0.957834132	-5.337306254
CTNNBIP1	-1010.84127	3178.3125	-1.994711442	0.065523859	0.755312628	-4.2177063
HMGCS1	-1010.380952	2015.625	-2.531005382	0.023707906	0.562317971	-3.347401828
GJB6	-1008.285714	2986.875	-1.929890235	0.073728904	0.784990237	-4.316127251
RPS9	-1007.111111	9990.5	-1.095378998	0.291481673	0.973416722	-5.382759426
KLK10	-1003.238095	3258.75	-1.280419335	0.220805472	0.950641577	-5.184142899
ENO1	-1003.015873	13701.625	-0.969110937	0.348618457	0.997891045	-5.503406461
RPL27AP6	-1002.253968	11522.625	-0.706387661	0.491312654	1	-5.712240641
PDZK1IP1	-1001.761905	1877.0625	-3.628135118	0.002662327	0.246717949	-1.414817872
NEAT1	-1000.333333	2564.6875	-2.197826261	0.044928848	0.683692682	-3.898745154
STAT1	-997.4761905	3502.9375	-1.81194004	0.091072745	0.815868068	-4.490496514
GPT2	-995.7619048	1891.6875	-4.848871523	0.000243859	0.097104508	0.694633088
KRT23	-993.2063492	1889.25	-3.330843625	0.004833226	0.308247881	-1.944848491
QARS	-988.3174603	4586.5	-3.634329996	0.002629509	0.246329975	-1.403792225
PLA2G4F	-983.5396825	2212.8125	-4.154380865	0.000935121	0.162595608	-0.486485819
FCHSD1	-978.7142857	1849.8125	-2.687514873	0.01744455	0.499047982	-3.079351261
HSPA8	-976.8888889	15273.5	-0.592253631	0.562941627	1	-5.78405686
CD24P4	-970.8253968	2796.375	-2.600493923	0.020697578	0.532376655	-3.228976027
KLK11	-968.3809524	1969	-3.384778026	0.004337278	0.300043698	-1.848651216
RPLP2	-963.1111111	8774.75	-0.752790749	0.463805712	1	-5.679688586
KRT78	-962.2698413	1816.5625	-3.022007604	0.008976011	0.392457826	-2.493862135
RPS3AP6	-962.2539683	5734.125	-1.134155878	0.275410095	0.960907785	-5.343226428
EPHX3	-960.2222222	1906.125	-4.202841445	0.000850073	0.157194023	-0.402163592
HMGA1	-955.9365079	2171	-4.350859903	0.00063612	0.138237389	-0.146191277
SLC2A1	-950.8730159	3792.4375	-1.392817692	0.184981147	0.950641577	-5.051748551
ABCA12	-947.0952381	1678.3125	-4.637218172	0.000365295	0.107984956	0.341429463
SPRR1A	-937.031746	3268.9375	-1.69144386	0.112450811	0.84769546	-4.661761853
RPS4X	-917.2380952	15824.375	-0.437949451	0.667974776	1	-5.861947521
ELOVL1	-912.1428571	3325.9375	-2.667367837	0.018150542	0.507507826	-3.114113629
ERBB2	-906.968254	2497.3125	-4.185624214	0.000879344	0.15924453	-0.432093947
SRRM2	-903.1904762	5480.1875	-1.877847418	0.080977608	0.799611998	-4.39384096
DEGS1	-899.8412698	3649.875	-1.560790433	0.140456574	0.888261857	-4.838804702
CPA4	-895.2222222	1380.5625	-3.440370285	0.003879342	0.286064955	-1.749481644
RPL31	-891.8888889	15053.6875	-0.57985066	0.571051391	1	-5.79114249
MAPK13	-890.6031746	2366.25	-3.694105043	0.002333078	0.233236138	-1.297482713
SPINT1	-889.9047619	2158	-3.972281193	0.001340358	0.185176669	-0.805372371
LYPD5	-889.0952381	2178.6875	-3.383613699	0.004347427	0.300043698	-1.85072817
TKT	-886.6349206	4019.875	-1.97596448	0.067807022	0.76539629	-4.246350511
KLF5	-876.6666667	2137.125	-5.022569955	0.000175733	0.085641018	0.979511542
RNASE7	-874.8253968	1627.375	-3.026329382	0.008898798	0.391077958	-2.48621751
GPR56	-873.1269841	2096.5625	-5.107812123	0.00014984	0.085578452	1.117595444
MTND2P28	-871.4761905	6244.0625	-1.00790175	0.330275782	0.997891045	-5.467684783
RPS6KB2	-870.952381	2420.625	-3.585594719	0.002899134	0.252767003	-1.490566659
MX1	-865.6507937	2511.5	-1.221259462	0.241768026	0.950641577	-5.250344307
RPL10P9	-865.031746	3625.4375	-1.830111119	0.088182924	0.815868068	-4.464050266
CERS3	-856.5079365	1685.5	-4.822958037	0.000256155	0.097104508	0.651740076
RPL6	-855.4285714	4419.75	-2.008587368	0.063879334	0.751577662	-4.196412776
RPL37A	-855.3809524	12995.4375	-0.503403279	0.622356537	1	-5.831649063
RPS12P22	-853.5873016	4035	-1.843265612	0.08614225	0.813973265	-4.444808124
STAT3	-849.9206349	5684.9375	-3.38606288	0.004326106	0.300043698	-1.846359256
RNA5-8SP6	-844.3333333	3303.9375	-0.445681297	0.662509941	1	-5.858581149
ERBB3	-837.5396825	1516.6875	-6.452293569	1.38E-05	0.052290257	3.133697935
IMPA2	-829.3333333	2466.5	-2.524223574	0.024023261	0.565502181	-3.358905312
SERPINB7	-829.2380952	1628.875	-2.252499936	0.040517638	0.66261391	-3.810436595
SPTBN2	-826.5714286	2270.375	-3.899691916	0.001548248	0.202462336	-0.933282578
TPI1	-820.8730159	5452.3125	-1.639899767	0.122861532	0.862448325	-4.73273075
LCE2B	-820.5555556	1670.5625	-1.48022596	0.1605358	0.924603649	-4.943099348
OAS3	-819.7777778	2213.125	-1.401681801	0.182370199	0.950641577	-5.04095155
ACADVL	-817.2222222	3894.6875	-1.716972949	0.107585511	0.833939071	-4.626090604
ZC3H12A	-815.7777778	2176.875	-2.944442401	0.010479576	0.417139003	-2.630786593
LGALS3BP	-812.2698413	3468.1875	-1.375646951	0.190125908	0.950641577	-5.07251834
NACA	-811.2539683	6184.1875	-1.861917287	0.083321174	0.809379978	-4.417387065
TUBA4A	-806.8412698	3488.5625	-1.821228417	0.089585203	0.815868068	-4.476997733
C10orf99	-802.9365079	1684.9375	-2.001411581	0.064725017	0.755312628	-4.207434183
FXYD3	-802.7460317	2242.6875	-2.58877748	0.021177971	0.539728784	-3.249012713
IL36G	-800.4126984	2252.375	-1.810807728	0.091255581	0.815868068	-4.492139289
CST6	-795.984127	1118.3125	-2.99989231	0.009381587	0.39532272	-2.532956766
WFDC5	-794.6666667	1579	-3.043463056	0.008599085	0.381998912	-2.455895808
RAB25	-792.2063492	1438.1875	-5.053787741	0.00016575	0.085578452	1.03021485
OAZ1	-790	8778.375	-0.955423914	0.355258798	0.997891045	-5.515720445
IDE	-789.6031746	1549.4375	-3.734033622	0.002154107	0.227331943	-1.226559303
GSDMA	-789.2380952	1479.375	-4.595997443	0.000395444	0.111174959	0.271902077
CSNK1A1	-785.3968254	3599.5	-3.397621378	0.00422689	0.297165388	-1.825740555
DNAJB1	-783.6666667	2821.8125	-2.606484783	0.020456017	0.528190923	-3.218720457
UQCRC1	-783.015873	3075.875	-3.996011244	0.001278745	0.182126997	-0.763648923
CSDE1	-781.984127	5384.4375	-1.73114577	0.1049649	0.829057738	-4.606141623
MAPKAPK3	-781.047619	2259.625	-4.52408593	0.000454321	0.119023518	0.150057344
COX5B	-775.4761905	3117.0625	-2.885406338	0.011787465	0.433028576	-2.734602923
RAPGEFL1	-775.0634921	1441.6875	-6.950042076	6.08E-06	0.042597013	3.800764103
RPL6P27	-765.3174603	5236.0625	-1.828812871	0.088386644	0.815868068	-4.46594492
TMEM79	-761.8412698	1623.25	-3.491282913	0.003502611	0.275030237	-1.658672559
SMPD3	-761.4761905	1318.1875	-4.074367309	0.00109504	0.171299271	-0.626225692
RPS17	-756.2857143	1884.125	-1.37798412	0.189418844	0.950641577	-5.069702606
ALDH3A2	-755.4285714	2184.5	-3.821980109	0.001807342	0.213984974	-1.070646071
DUOX1	-751.984127	2119.5625	-4.226511092	0.00081145	0.152479599	-0.361067701
YBX3	-746.1587302	3755	-2.444689328	0.028034458	0.583862683	-3.493035207
DHCR7	-745.952381	1386.3125	-3.054526009	0.008410885	0.379431903	-2.436305542
SRSF5	-745.5873016	2350.25	-2.296474511	0.037267819	0.644697988	-3.738733775
CSTB	-743.7936508	3902.8125	-1.38316627	0.18785874	0.950641577	-5.063446603
COX4I1	-739.1904762	6031.9375	-1.121463864	0.280595241	0.968583757	-5.356291219
GSTP1	-737.7619048	4076.5625	-1.905219542	0.077088773	0.790410594	-4.353116001
NAPA	-737.3968254	3016.5	-3.101361189	0.007658231	0.372740737	-2.353273382
COX6B1	-737.3015873	2533.875	-2.860090616	0.012396169	0.44113906	-2.779001061
LCE3E	-732.031746	1779.625	-2.280718671	0.03840296	0.652541933	-3.764491534
CRCT1	-730.1904762	1560.875	-1.598904324	0.131727178	0.872459265	-4.788140044
SLC27A4	-729.0952381	1690.6875	-3.832413283	0.001770147	0.213709428	-1.052180765
PTGS1	-728.968254	1877.1875	-4.08041615	0.00108203	0.17072168	-0.615640177
HEPHL1	-726.1269841	2123.875	-1.846127809	0.085703864	0.81252142	-4.440610665
LRP10	-726.0952381	4212	-1.7374815	0.103811648	0.827176733	-4.597190537
KIAA1522	-724.6984127	1817.5	-3.462683812	0.003709467	0.280191019	-1.709679708
PROM2	-724.0793651	1671.4375	-4.427610358	0.000547783	0.131288052	-0.014470799
DDX17	-722.6666667	3271.5	-2.411002064	0.029919461	0.601710927	-3.549389888
CHI3L1	-720.5714286	1929.75	-1.580715645	0.135833315	0.88175028	-4.812421814
RPL15P3	-718.9206349	4101.25	-1.380135236	0.188769964	0.950641577	-5.067107863
PLP2	-717.8888889	3579.8125	-1.909965014	0.076431953	0.789433258	-4.346021764
CYP4F22	-717.4285714	1355.125	-4.243548949	0.000784764	0.150237542	-0.331523498
RPL5	-712.5396825	9142.375	-0.951048481	0.357400106	0.997891045	-5.519624763
RARG	-712.3650794	2188.5625	-3.182587853	0.006507804	0.34629672	-2.208954522
RPS20	-711.8095238	9450.25	-0.860990392	0.403468708	0.997891045	-5.596470217
FDFT1	-709.6190476	2056.875	-2.577833819	0.021636367	0.544428604	-3.267703173
TAP1	-706.6984127	3077.375	-1.665030653	0.117685625	0.853104069	-4.698307302
TYRP1	-700.0634921	2415.5	-1.097072751	0.290765364	0.973082489	-5.381056512
DDR1	-697.4285714	2105.875	-2.480061294	0.026177263	0.579197929	-3.433563754
CRAT	-696.4920635	1288.0625	-1.462695773	0.165210149	0.930895645	-4.965273567
LY6G6C	-695.7301587	1491.0625	-3.103330466	0.007628088	0.372466348	-2.349778933
RPS28P7	-691.7619048	3735.6875	-1.356980317	0.195850643	0.950641577	-5.094878313
ITM2B	-690.6349206	6900.625	-0.71707053	0.484895107	1	-5.704916148
RPSA	-685.9365079	6497.125	-0.98655684	0.340281803	0.997891045	-5.487490611
LCE1F	-682.8412698	1220.8125	-1.781143224	0.09616325	0.815868068	-4.534956871
NIPAL4	-681.984127	1585.1875	-3.608618461	0.002768447	0.250716227	-1.449562486
TP63	-678.3492063	2285	-3.273105795	0.005427102	0.318023799	-2.047779385
PRSS8	-678	1126.375	-3.810100449	0.00185066	0.213984974	-1.091679873
TCN1	-677.3650794	1099.875	-1.590455429	0.133621114	0.877342748	-4.799442627
CELSR2	-676.4761905	1491.375	-4.226387919	0.000811647	0.152479599	-0.361281401
ARHGEF37	-676.3809524	1461.75	-7.288079351	3.55E-06	0.042597013	4.22980788
AIM1	-676.047619	1794.5625	-7.408834926	2.94E-06	0.042597013	4.37847735
CA12	-673.6984127	3148.8125	-2.150999506	0.04905912	0.700065621	-3.973598158
SLC7A5	-669.3333333	1777.5	-2.253974972	0.040404447	0.66261391	-3.808041024
SREBF2	-669.2698413	2940.75	-2.739206535	0.015752823	0.477006095	-2.989851366
EIF4G1	-668.3809524	5931.25	-1.209281162	0.246195851	0.950641577	-5.263445555
EPN3	-667.4920635	1220.75	-3.115864192	0.007438977	0.366506354	-2.327532415
MDH2	-664.8095238	3340.8125	-1.930777478	0.073610576	0.784745143	-4.314792088
RPL36	-663.3809524	3784.4375	-1.245059602	0.233154732	0.950641577	-5.224008398
HSP90AB1	-660.047619	10527.5625	-0.833261773	0.418416641	1	-5.618758228
RPL41	-658.4761905	2304.25	-2.023655203	0.062136333	0.746664283	-4.173202928
FERMT1	-657.3809524	1273.0625	-1.977244085	0.067648907	0.765032066	-4.244399937
TUBB4B	-657.0793651	5623.75	-1.23730854	0.235933026	0.950641577	-5.232629552
CYC1	-652.5238095	2419.1875	-2.965253895	0.010053397	0.407244266	-2.594102975
CALCOCO1	-652.3650794	1871.8125	-3.894443122	0.001564495	0.202462336	-0.942547061
PMEL	-648.8253968	2263.25	-1.12836942	0.277765028	0.964967347	-5.34919788
EIF6	-648.2222222	3063.625	-2.786169008	0.014354917	0.45832384	-2.908179778
GBA	-643.1904762	1866.9375	-2.769535839	0.014835625	0.465949815	-2.937143475
MINK1	-641.5079365	3053.5625	-3.087358549	0.007875988	0.373963558	-2.378113668
ZNF750	-640.2380952	1288.5625	-5.935677757	3.35E-05	0.064978214	2.39591184
SPNS2	-638.1269841	1327.375	-3.25104535	0.005672762	0.325338184	-2.087085818
POF1B	-635.1269841	1372.6875	-2.487232045	0.025815371	0.575307843	-3.421471442
TALDO1	-629.2698413	3104.25	-2.53579446	0.02348761	0.559778562	-3.33927245
ACSBG1	-623.3174603	583.1875	-2.218770457	0.043188478	0.675080237	-3.865029469
IFFO2	-622.1746032	3641.6875	-1.157824395	0.265934706	0.950641577	-5.318540442
SPINT2	-621.8095238	2312.625	-3.870765436	0.001639969	0.205882773	-0.984364438
ADIPOR1	-621.2380952	2628.875	-2.951605004	0.010330932	0.413575484	-2.618166144
DSG3	-619.7777778	2806.625	-1.687883982	0.113144292	0.849352022	-4.666708896
GRHL1	-619.5238095	1337.625	-4.896165643	0.000222965	0.097104508	0.772656325
ST14	-615.4285714	2558.75	-2.43347459	0.028649065	0.590017348	-3.511827529
RPL7P9	-611.6031746	4906.3125	-1.337811455	0.201874182	0.950641577	-5.117599488
TRIM25	-607.9206349	2339.8125	-2.808635361	0.013729667	0.455609613	-2.868996565
SDR9C7	-607.3492063	1110.0625	-4.295297192	0.000709089	0.143767993	-0.241987165
ZBTB7B	-604.8412698	2159.9375	-2.472646102	0.026556589	0.579278875	-3.446055671
TMEM40	-604.1587302	1406.125	-2.959299205	0.010173566	0.409916074	-2.60460339
RANGAP1	-603.5714286	2152.9375	-2.625861411	0.019693202	0.52121513	-3.185502947
SREBF1	-603.3492063	2059.8125	-2.370961185	0.032316746	0.619237799	-3.615994983
IFI6	-603	1714.1875	-1.125371475	0.278991069	0.966753832	-5.352281764
PPIF	-601.2539683	2001.0625	-2.826752136	0.0132449	0.450113884	-2.837349341
ESRP2	-601.0793651	1262.25	-4.986784669	0.000187946	0.089952459	0.921201631
ZNF385A	-600.4126984	2007.875	-2.859075943	0.012421198	0.44113906	-2.780778971
CDHR1	-597.7301587	1987.9375	-2.264564429	0.039600501	0.659287828	-3.790823233
H3F3B	-595.3333333	6738.875	-0.797743457	0.438084402	1	-5.646344873
BCAP31	-595.0634921	3581.4375	-2.807404722	0.013763217	0.455609613	-2.871144703
BLMH	-590.984127	1300	-2.639371966	0.019177648	0.518492915	-3.162299841
SLC7A1	-588.6190476	1964.8125	-2.748968473	0.015451748	0.474565779	-2.97290172
SERPINB5	-587.9047619	2452.125	-1.381451821	0.188373714	0.950641577	-5.065518264
PIP	-585.5873016	1537.25	-1.074568282	0.300390151	0.985206503	-5.403502996
LCE1C	-584.6031746	1158.125	-1.782351259	0.095958912	0.815868068	-4.533221551
ATP6V1C2	-582.1587302	976.75	-4.334183718	0.000657174	0.139132466	-0.174904913
ESRP1	-582.1269841	1267.875	-5.504871281	7.22E-05	0.079673689	1.745190557
VCP	-579.9206349	5276.0625	-1.75892884	0.099990067	0.818472387	-4.566739204
CLTB	-576.8253968	2482.75	-2.743240333	0.015627728	0.476441708	-2.982849259
PRPF8	-576.1269841	6018.5	-1.546720353	0.143801416	0.897179055	-4.857296368
UBC	-574.8730159	20869.9375	-0.304013613	0.765502397	1	-5.911105159
HDGF	-571.0634921	4005.9375	-2.104491523	0.05350789	0.714914485	-4.047189047
PEBP1	-568.1904762	3886.75	-2.180647718	0.04640492	0.691412345	-3.926291142
EPS8L2	-567.0793651	1406.125	-4.333908038	0.000657528	0.139132466	-0.175379863
DNM2	-562.4126984	3511.5	-2.240419321	0.04145593	0.669653009	-3.830030941
KREMEN1	-561.5396825	2344.4375	-3.203461123	0.006241002	0.340044309	-2.171815126
CDH1	-560.5873016	2144.1875	-2.592929063	0.021006534	0.538355464	-3.241916049
EIF3K	-559.1269841	3138.9375	-2.928943824	0.010808447	0.421920886	-2.658077204
WFDC12	-558.968254	1234.5625	-1.177116724	0.258396775	0.950641577	-5.298111305
SCNN1A	-558.8412698	1114.0625	-5.251963924	0.00011468	0.085578452	1.348452131
TM7SF2	-558.4920635	841.4375	-3.761434158	0.002039387	0.222193666	-1.177935926
MICALL1	-558	2019.875	-3.399358873	0.004212174	0.297165388	-1.822641074
TUBA1C	-556.4444444	5622	-0.980984763	0.342928961	0.997891045	-5.492600709
ZNF185	-556.4126984	1734.125	-4.475261459	0.000499375	0.125477365	0.066941743
HLA-DRB5	-555.5714286	4112.9375	-0.311741943	0.759741687	1	-5.908742912
GRHL3	-555.2539683	1354.1875	-3.437813171	0.003899301	0.286064955	-1.754043112
ECH1	-552.2857143	2256.375	-2.851429745	0.012611399	0.443156782	-2.794172561
PPARD	-550.8730159	1692.4375	-2.691658086	0.017302699	0.49580927	-3.072193809
RDH12	-550.2539683	1150.375	-4.012124681	0.001238559	0.179761006	-0.735344495
EIF3D	-549.9206349	3456.1875	-3.050735581	0.008474904	0.379904668	-2.443018662
CLUH	-548.2380952	1907.8125	-2.69613953	0.017150527	0.495203471	-3.064448803
CEBPA	-544.015873	1425.4375	-2.586954662	0.021253669	0.540456202	-3.252127532
ITGB4	-543.6507937	3284.375	-1.512689179	0.152171904	0.912918113	-4.901540509
CD9	-536.952381	4476.75	-1.153533329	0.267633908	0.950754264	-5.323046945
SGPP2	-535.7619048	1029.9375	-3.357908803	0.00457764	0.303468132	-1.896578791
RPS10-NUDT3	-532.0952381	2438.875	-1.619653337	0.127173524	0.865742218	-4.760212485
EPHB3	-529.8253968	1560.3125	-4.521793591	0.00045634	0.119023518	0.146161963
SH3GLB2	-527.9206349	1409.8125	-3.068620224	0.008177003	0.374943888	-2.411334459
LTBP4	-526.8730159	2303.9375	-1.271434927	0.223893037	0.950641577	-5.194355019
PSMB4	-525.7619048	2435.3125	-1.673251185	0.116034135	0.8519998	-4.686973144
RPS10	-522.9206349	2528	-1.589547179	0.133826093	0.878114967	-4.800655238
TMPRSS13	-522.5396825	1348.5	-2.898359601	0.011487437	0.431562987	-2.711856911
NUMA1	-521.047619	4416.375	-1.126698789	0.278447748	0.965971949	-5.350917236
TUFM	-521	3446.0625	-1.782258343	0.095974615	0.815868068	-4.53335505
SERPINA3	-519.1428571	1349.875	-1.20582644	0.247484534	0.950641577	-5.267204947
PLBD1	-519.0793651	1233.125	-3.925555481	0.001470658	0.196428091	-0.887661456
CBR1	-516.1746032	1569.0625	-3.337707429	0.004767089	0.307478706	-1.93260807
OVOL1	-513.1269841	1053.0625	-3.510789464	0.003368207	0.271911724	-1.62388842
PHGDH	-513.0952381	1453.1875	-2.377248608	0.031928619	0.615648082	-3.605564309
C17orf76-AS1	-513.0952381	3470.1875	-1.857421825	0.083993439	0.811357883	-4.424010802
LRG1	-512.7777778	653.4375	-3.316730392	0.00497211	0.309980547	-1.970014696
PLXNB2	-512.2222222	4308.125	-1.950874576	0.070975961	0.775854456	-4.284458822
FAU	-509.0634921	3977.0625	-1.322461877	0.206804668	0.950641577	-5.135616092
IGFBP3	-508.952381	2267	-1.570824292	0.138111911	0.885334729	-4.82554748
ULK3	-507.1269841	1412.6875	-3.081297741	0.00797213	0.374943888	-2.388861371
RPL7AP6	-506.2063492	4397.3125	-1.47386241	0.16221967	0.924603649	-4.951170594
LIMK2	-506.1428571	1611.5625	-4.822812609	0.000256226	0.097104508	0.651499077
TSTA3	-505.9047619	1978	-2.697486842	0.017105031	0.495203471	-3.062119669
AKR1B10	-504.8253968	1313.25	-1.968003894	0.068798255	0.769578407	-4.258470053
IGH	-504.2222222	2604.625	-0.317266844	0.755632427	1	-5.907018345
LCE1B	-502.7460317	1237.9375	-1.268529438	0.224898818	0.950641577	-5.197645515
ENSA	-500.8412698	2445.4375	-3.438503196	0.003893905	0.286064955	-1.752812218
IL20RB	-500.5238095	1143.6875	-4.333896744	0.000657542	0.139132466	-0.175399321
ADAR	-499.984127	3912.8125	-1.356508101	0.195997259	0.950641577	-5.095440975
PPIA	-498.1587302	4127.5	-1.912704894	0.07605503	0.788465635	-4.341921283
GNB2	-495.8253968	3538.1875	-1.028166465	0.320973003	0.997891045	-5.448545174
EIF3C	-494.5238095	3098.3125	-1.446422773	0.169650263	0.935942494	-4.985687093
ANXA8L1	-494.2698413	832.3125	-4.037700727	0.001177398	0.176818077	-0.690464579
VAT1	-493.7936508	4440.1875	-0.87870463	0.39410695	0.997891045	-5.581890197
ABLIM1	-492.1904762	3017	-2.463115145	0.027051863	0.582234739	-3.462092853
CD82	-492.015873	2115.1875	-1.958430888	0.070007701	0.771046965	-4.273009482
FDPS	-491.5238095	1605.625	-2.895115715	0.011561863	0.432089153	-2.717554984
FBL	-491.2539683	2665.1875	-2.409652545	0.029997431	0.601835039	-3.551641509
RPL23A	-490.2380952	3500.1875	-1.682434071	0.114213185	0.8519998	-4.674269487
SENP3-EIF4A1	-489.9365079	4092.875	-1.607384752	0.129849381	0.867597582	-4.776754779
SCGB1B2P	-489.7777778	1292.5	-1.191525976	0.252874571	0.950641577	-5.282674618
SEMA3F	-489.0952381	1537.6875	-3.183975438	0.006489722	0.34629672	-2.206486211
VAMP8	-488.8412698	1792.6875	-1.864373222	0.082955947	0.807524926	-4.413764515
ARHGEF4	-488.2539683	1085.5	-4.050039669	0.001149001	0.175477242	-0.668833417
WNT4	-487.9206349	1017.3125	-4.542263418	0.000438635	0.11787034	0.180921899
LCE2C	-483.8253968	1196.4375	-1.541158516	0.145142148	0.897605327	-4.864574133
PHB2	-483.6666667	3376.0625	-1.990414146	0.06604094	0.756981182	-4.224284993
RPL23AP42	-483.4920635	3834.25	-0.548484409	0.591831681	1	-5.808423898
PRDX2	-482.1587302	1944.5	-2.178457552	0.046596325	0.692258228	-3.929796012
AP1G2	-480.3333333	1117.1875	-3.806847626	0.001862703	0.213984974	-1.097440766
AACS	-477.2539683	1075.3125	-2.713337952	0.016578495	0.489436061	-3.03469489
ATP1B3	-476.8730159	2916.8125	-1.651263651	0.120497126	0.858013806	-4.717207312
NBEAL2	-475.4603175	1931.875	-2.238160098	0.041633646	0.669653009	-3.833690251
GNA15	-475.4444444	2201.4375	-2.515890581	0.024416255	0.567550081	-3.373026156
LCE1A	-475	917.1875	-1.891248959	0.079052086	0.796524063	-4.373943549
RPL35A	-474.6984127	8676.875	-0.450383712	0.659195979	1	-5.856505797
KRT76	-474.031746	382.5	-1.83450236	0.087496955	0.815868068	-4.457635847
ATP1B1	-473.6984127	1278.3125	-2.819118088	0.013447098	0.452775291	-2.850690177
DNASE1L2	-473	532.0625	-4.743844796	0.000297813	0.104056457	0.520175246
GOT2	-472.3492063	1680.125	-3.675042558	0.002423751	0.237717973	-1.331368925
EIF3CL	-472.1746032	2991.3125	-1.30707084	0.211845199	0.950641577	-5.153521269
ASS1	-471.4920635	1501.5	-2.356961473	0.033197076	0.625703573	-3.639181816
FAM25A	-471.2857143	1171.8125	-1.936665038	0.072829723	0.78032365	-4.30592365
C1orf116	-470.6825397	1352.1875	-4.880214252	0.000229797	0.097104508	0.746378336
NFKBIZ	-470.3650794	1363.4375	-3.440880312	0.003875373	0.286064955	-1.748571845
OAS1	-469.7777778	1030.25	-2.120598035	0.051926582	0.709104753	-4.021790475
TMEM86A	-469.5555556	1017.125	-3.054051027	0.008418881	0.379431903	-2.437146828
JMJD7-PLA2G4B	-467.9206349	956.0625	-3.827766115	0.001786618	0.213984974	-1.060404759
HMGCR	-467.2857143	1381.5625	-3.283187004	0.005318399	0.318023799	-2.02981264
ACAD9	-467.2857143	1270.5625	-3.379213412	0.004385997	0.300486943	-1.858577435
SCEL	-466.952381	735.375	-2.593605662	0.020978721	0.538355464	-3.240759156
EIF4G2	-465.1111111	9674.625	-0.73841196	0.472226343	1	-5.689979587
IMPDH2	-464.4126984	3306.375	-2.287475479	0.037912234	0.649418642	-3.753454501
PLA2G4B	-463.6349206	913.9375	-3.853499546	0.001697327	0.209317951	-1.014882635
TECR	-462.8095238	1198.1875	-3.492782794	0.003492088	0.275030237	-1.655997764
SLC25A3	-462.6666667	4437.25	-1.101171568	0.289037355	0.971818156	-5.376926456
CKMT1B	-458	922.625	-3.098355787	0.00770446	0.373089685	-2.358605945
MTND1P23	-456.2539683	2882.5	-0.619190731	0.545543097	1	-5.768178924
IGSF3	-455.5873016	1366.125	-4.155095359	0.000933806	0.162595608	-0.485240833
THRSP	-452.1587302	408.625	-1.592517623	0.133156705	0.876153684	-4.796687637
H2AFJ	-451.3809524	1380.1875	-3.370135757	0.004466653	0.301637559	-1.874769832
IL22RA1	-449.6031746	783.1875	-4.725586748	0.000308384	0.104184441	0.489682788
YWHAE	-448.2380952	4320.5625	-0.977706308	0.344493271	0.997891045	-5.495595651
UBA52	-444.2857143	6483.625	-0.884967652	0.390832119	0.997891045	-5.576672024
ADH1B	-443.9365079	1725	-0.820399945	0.425471398	1	-5.628873353
SF3B3	-443.3015873	2321.5	-2.304209881	0.03672215	0.641275506	-3.726061086
CASZ1	-443	887.1875	-6.228973273	2.02E-05	0.054019864	2.82048467
APRT	-443	2060.1875	-1.239745784	0.235056636	0.950641577	-5.229923309
FAM102A	-442.4920635	1818.1875	-3.197024979	0.006322088	0.342081997	-2.183268821
EIF4H	-440.1269841	2982	-1.268628948	0.224864312	0.950641577	-5.197532916
RPS23	-439.2380952	6526.5	-0.492767782	0.629667086	1	-5.836849143
S100A2	-438.4444444	4237.625	-0.587123335	0.566288632	1	-5.787004993
TMEM45B	-438.1746032	1148.1875	-2.791041575	0.014216995	0.455937035	-2.899687583
PSORS1C2	-437.9365079	719.625	-2.542310645	0.023191019	0.559696239	-3.328203412
TTLL12	-437.4603175	1233.5	-2.83380286	0.013060793	0.447686223	-2.825021111
SLC23A2	-437.4285714	1310.625	-2.672795998	0.017957651	0.505922521	-3.10475461
SLC5A1	-437.2698413	1079.25	-3.000045198	0.009378723	0.39532272	-2.532686639
SEMA4B	-437.1746032	1539.625	-2.546343368	0.023009271	0.558092861	-3.321348486
PCDH1	-436.5873016	1528.4375	-5.422342903	8.39E-05	0.082265517	1.616905544
NDUFV1	-434.8888889	1695.625	-2.067518878	0.057307418	0.729553548	-4.10513198
LCE6A	-434.8253968	866.875	-1.819687645	0.089830451	0.815868068	-4.47923977
GIPC1	-433.8730159	1769.625	-2.700995211	0.016987112	0.493448591	-3.056053239
LGALS7B	-433.5238095	3058	-0.776338557	0.450217187	1	-5.662442273
RPL17P6	-433.2063492	1776.25	-1.291200943	0.217145023	0.950641577	-5.17181412
ALDH3A1	-430.6984127	927.125	-1.925548468	0.074310432	0.785821834	-4.322656041
C9orf3	-429.6666667	1210.6875	-2.13176944	0.050855315	0.705901221	-4.0041195
POR	-426.968254	1776.3125	-2.877989552	0.011962699	0.435895321	-2.747618162
CCT3	-426.7936508	3664.5	-1.663203154	0.118055528	0.853973111	-4.700822065
RAB11A	-426.6666667	2028	-2.272051987	0.039041139	0.656967863	-3.778628214
PMVK	-425.984127	1156.1875	-4.560986691	0.000423059	0.114920576	0.212667344
COX6A1	-425.8253968	2715.8125	-1.458625519	0.16631155	0.932317907	-4.970394927
OAS2	-424.8095238	1168.8125	-1.356510929	0.195996381	0.950641577	-5.095437607
CTSV	-424.0952381	559.125	-3.348513839	0.004664791	0.305264758	-1.913335378
FGFR2	-423.3174603	1263.6875	-3.806790828	0.001862914	0.213984974	-1.097541364
SGK1	-423.2698413	1931.375	-3.134956214	0.007159804	0.358016939	-2.293627421
RPL26	-420.6825397	6545.0625	-0.629723966	0.538820869	1	-5.761788786
IRF6	-420.4603175	1239.9375	-5.023846603	0.000175313	0.085641018	0.981588056
RPL12	-419.2222222	2968.8125	-1.259216282	0.228146814	0.950641577	-5.208152984
DUSP14	-418.5079365	1222.125	-1.91249223	0.076084226	0.788465635	-4.342239671
CERS4	-418.3968254	805.0625	-4.022705346	0.001212874	0.179268986	-0.716770966
FAM83H	-417.5238095	1120	-3.827993471	0.001785809	0.213984974	-1.06000238
H1F0	-417.4920635	1909.125	-2.103853629	0.053571424	0.715191471	-4.048193016
EGFR	-417.4920635	2617.125	-1.697970209	0.111189079	0.844696625	-4.652675095
BICD2	-416.984127	2708.125	-2.406480298	0.030181474	0.602222371	-3.556932443
PTK6	-413.8253968	793.0625	-5.379223082	9.08E-05	0.084864992	1.549422205
CNOT1	-413.8253968	2790.0625	-2.929158462	0.010803824	0.421920886	-2.657699428
DAPL1	-413.5555556	657.625	-2.86849582	0.012190733	0.439949759	-2.764268667
STK24	-413.4920635	2529.875	-2.143483333	0.049754048	0.702056937	-3.985542995
EIF4A1	-412.7936508	3744.625	-1.492683254	0.157281789	0.922690757	-4.927227334
UBA1	-412.7777778	5278.1875	-0.967081462	0.34959752	0.997891045	-5.505241958
MYO18A	-412.2857143	2255.625	-2.176155341	0.046798314	0.692258228	-3.933478443
SNRNP200	-411.3333333	4016.375	-1.379661317	0.188912764	0.950641577	-5.067679778
TINCR	-410.4285714	739.4375	-6.688154245	9.32E-06	0.046815606	3.455098358
RPS25	-410.3968254	5582.5625	-0.716493501	0.485240458	1	-5.705314378
EIF4B	-410.047619	3309.9375	-1.370677183	0.191636569	0.950641577	-5.078493827
NDST1	-408.8571429	3502.125	-1.191184106	0.253004527	0.950641577	-5.283042621
EIF3FP3	-408.4761905	1655.625	-3.602076493	0.002804965	0.252328262	-1.46121172
ELOVL4	-408.4603175	827.1875	-4.017764946	0.001224799	0.179392619	-0.725442238
SLC39A6	-406.984127	1413.5	-2.747233437	0.015504847	0.475470148	-2.975915328
TRAP1	-406.5555556	1938.6875	-3.237713103	0.005826566	0.327585774	-2.110833499
MKNK2	-406.5555556	1590.6875	-2.166942151	0.047614834	0.69584121	-3.948197171
LYNX1	-406	1159.375	-1.550031096	0.143008334	0.895400099	-4.852955596
PLAT	-405.952381	838.0625	-2.180503749	0.046417479	0.691412345	-3.926521582
GBA2	-405.9206349	1125.1875	-3.778540666	0.001970922	0.221178223	-1.147600625
ACPP	-405.3174603	751.5625	-3.69691022	0.002320027	0.232950012	-1.292497504
NFE2L2	-404.1587302	1748.625	-2.305967524	0.036599216	0.641275506	-3.723179135
RPL10P16	-402.8412698	4979.3125	-0.697232697	0.496852346	1	-5.718436356
ZDHHC5	-401.6190476	2127.625	-2.386559234	0.031361976	0.610799029	-3.590098862
MSRB1	-400.5396825	926.875	-3.878305425	0.001615542	0.204244138	-0.971043672
HUWE1	-399.5714286	4028.1875	-1.299967292	0.214204537	0.950641577	-5.161730716
EEF1A1P6	-399.5396825	11069.3125	-0.252263138	0.804432369	1	-5.925413104
EZR	-399.1111111	3414.5	-1.716320569	0.107707508	0.834108641	-4.627006375
F11R	-399.0793651	1588.625	-3.144965608	0.007017619	0.355308866	-2.275843807
RPL4P4	-398.8095238	4260.1875	-1.453221818	0.167783216	0.932688651	-4.977178167
IGHG1	-398.5396825	617.75	-0.751239485	0.464709699	1	-5.680807617
NLRX1	-397.4920635	1176.875	-3.23220372	0.00589133	0.329488987	-2.120645202
GLTSCR2	-396.984127	3671.875	-0.818457479	0.426543501	1	-5.630388642
UQCRC2	-396.7619048	2086.75	-3.010719974	0.009180808	0.393912518	-2.513821153
SSFA2	-396.5714286	1954.5	-1.516343361	0.151253825	0.912356716	-4.896822671
DYNLL1	-396	4273.75	-1.345529868	0.199431012	0.950641577	-5.108480196
MLF2	-395.4444444	2107.4375	-2.033084688	0.061067818	0.744647946	-4.158632498
ILF3	-395.2539683	3697.1875	-1.178353097	0.257919343	0.950641577	-5.296792734
TRIM28	-393.9365079	3730.875	-1.34652547	0.199117615	0.950641577	-5.107300994
DUOXA1	-393.5238095	1069.5	-2.767234767	0.01490335	0.46699875	-2.94114722
EPHA1	-392.5238095	799.9375	-4.669956924	0.000343043	0.105534338	0.396482631
APOE	-392.2380952	1706.0625	-1.055638847	0.308666463	0.993858545	-5.422080787
PPP1R13L	-390.8253968	938.125	-4.150478734	0.000942337	0.162595608	-0.493286083
VSIG10L	-388.5873016	745.4375	-3.879166524	0.001612776	0.204244138	-0.969522638
RNF167	-388.3015873	1400.5625	-3.684653581	0.002377599	0.236016288	-1.314281978
TEAD3	-386.4920635	1059.6875	-3.979483551	0.001321345	0.184451467	-0.792703852
FADS1	-386.1269841	720.625	-1.226926577	0.239694893	0.950641577	-5.244110026
EEF1B2P3	-385.984127	3127.6875	-1.362802211	0.194050329	0.950641577	-5.087929172
BAIAP2	-385.952381	1139.8125	-4.03297713	0.001188457	0.177619132	-0.698749034
METTL9	-385.0952381	1443.1875	-2.741209365	0.015690591	0.476441708	-2.986375048
RPS15P4	-383.984127	3138.5625	-0.904959392	0.380501669	0.997891045	-5.559795562
ZBTB7C	-382.8730159	752.9375	-4.664722591	0.000346505	0.105534338	0.387690689
GPC1	-382.6349206	1219.375	-2.558891048	0.022452475	0.551409202	-3.299997647
ARHGAP32	-382.5873016	1012.0625	-4.63762909	0.000365007	0.107984956	0.342121384
KIF1C	-381.2222222	3127.4375	-1.092032613	0.292900759	0.974858571	-5.386117456
SERPINB12	-380.1904762	597	-2.922692684	0.010943944	0.423603499	-2.669077461
TOLLIP	-380	1547.75	-2.743433099	0.015621774	0.476441708	-2.982514581
CREG1	-379.6984127	1863.4375	-1.956528405	0.070250348	0.771679513	-4.275894393
ARHGAP23	-378.6190476	1794.6875	-2.072646874	0.056765988	0.728424558	-4.097125889
CLDN4	-378.2222222	1028.75	-3.081469535	0.007969389	0.374943888	-2.388556762
TCEB2	-377.1746032	2891.875	-1.70299521	0.110226046	0.840561549	-4.645663487
PHB	-376.7301587	2047.625	-2.154024085	0.048782026	0.698297334	-3.968785907
EGLN3	-376.2698413	1180.9375	-1.990028443	0.066087532	0.756981182	-4.224875095
KCTD15	-376.0793651	1235.6875	-2.628025068	0.019609747	0.52121513	-3.181789356
SMARCD2	-374.5079365	2187.375	-2.201369546	0.044629889	0.681377529	-3.893051294
PLCD1	-373.4920635	1012.375	-3.894247231	0.001565105	0.202462336	-0.94289286
CLIC3	-373.031746	625.6875	-4.252639776	0.000770895	0.149721189	-0.31577269
RALBP1	-372.3968254	1458.1875	-2.512309885	0.024587011	0.568552916	-3.37908918
AHNAK	-371	37322.6875	-0.097452828	0.923721414	1	-5.952404567
AHCY	-370.6984127	2174.375	-2.045864022	0.059646582	0.741717151	-4.13883047
EIF3B	-370.6825397	2944.9375	-1.82653553	0.088745017	0.815868068	-4.46926654
PRSS3	-370.6666667	1045.5	-2.384437435	0.031490263	0.611395449	-3.593625305
PPP2R1A	-370.6666667	3794.5	-1.116507874	0.282639766	0.969140107	-5.361359787
UBAC1	-370.4444444	1499.375	-3.236613495	0.005839435	0.327585774	-2.112791883
PRDX5	-367.952381	1668.6875	-2.626432391	0.019671145	0.52121513	-3.184523031
GHITM	-367.8095238	1830.75	-1.89806808	0.078088224	0.792772943	-4.363788313
RAF1	-366.8888889	1791.375	-2.408749913	0.03004969	0.602222371	-3.553147255
SEC24C	-364.5396825	1927.625	-2.670931533	0.01802368	0.507073407	-3.107969826
IDH2	-363.9047619	2014.125	-2.204958759	0.044328947	0.67865829	-3.887279426
FAM129B	-363.7460317	4807.75	-0.846296955	0.411345087	0.997891045	-5.608362251
RPL10	-363.6190476	9941.25	-0.282418703	0.781674614	1	-5.917395603
PVRL4	-363.3333333	862.375	-3.609326169	0.002764525	0.250716227	-1.448302358
CA6	-363.3333333	811.375	-1.944628266	0.071785514	0.778008256	-4.293905033
CCDC85C	-362.8253968	861.375	-3.618117022	0.002716277	0.249891275	-1.432650991
CYB5R1	-362.5396825	1551.5	-5.29496755	0.000105942	0.085578452	1.416664471
PLA2G2F	-362.2539683	739.625	-3.77943048	0.001967425	0.221178223	-1.146023156
TOM1L2	-362.1428571	1376.5625	-3.439571064	0.003885569	0.286064955	-1.750907319
RPL7P	-362.1111111	2573.6875	-1.575062461	0.137131631	0.884648882	-4.819930371
H2AFY	-359.7936508	2914.8125	-2.001850954	0.064672943	0.754949578	-4.206759938
BNIPL	-359.6825397	752.75	-4.577202517	0.00041003	0.11368569	0.240123486
SERPINB13	-359.3174603	761.6875	-3.25457386	0.005632738	0.324431182	-2.080799817
GJB3	-358.984127	1040.5	-2.661297975	0.018368611	0.509643379	-3.124572916
PPIAP22	-358.3015873	3333.6875	-1.117643361	0.282170351	0.969140107	-5.360200147
FAM46B	-358.2539683	853.375	-2.285725113	0.038038789	0.650754648	-3.756314977
ND3	-357.3015873	12230.125	-0.29646866	0.771140318	1	-5.913354926
HECTD1	-356.047619	1597.5625	-2.246753664	0.040961436	0.66482544	-3.819762534
PIM1	-355.0952381	1427.3125	-2.243130916	0.041243567	0.667787	-3.825636797
SYNE2	-354.2539683	1270.125	-1.303080884	0.213167832	0.950641577	-5.158136643
PSMD2	-353.6825397	2913.375	-1.662321973	0.118234248	0.854370894	-4.702033987
DEFB4B	-353.5238095	1693	-0.535488544	0.600553057	1	-5.815314985
IGK	-353.0793651	1354.75	-0.382684801	0.707589221	1	-5.884336848
FAM83C	-352.968254	830.6875	-3.381492008	0.004365982	0.300043698	-1.854512871
STAT6	-351.7460317	3764	-1.242606551	0.234031213	0.950641577	-5.226741421
GID8	-351.5555556	1182.75	-6.922097647	6.36E-06	0.042597013	3.764437147
ARF5	-350.6984127	2654.125	-1.449929138	0.168685257	0.935112707	-4.981302528
THEM5	-349.8571429	637.9375	-2.911249464	0.011196316	0.427500043	-2.689203563
LLGL2	-349.7619048	917.3125	-3.429230482	0.003967048	0.288926173	-1.769353406
PLXNB1	-349.7301587	1213.4375	-2.965189882	0.010054682	0.407244266	-2.594215873
MFN2	-349.6190476	2343.375	-1.953614675	0.070623451	0.774277232	-4.280309799
ALS2CL	-349.2857143	970.1875	-3.201042652	0.00627135	0.340381699	-2.176119215
TNFRSF19	-348.4920635	1072.3125	-3.304245172	0.005098292	0.312926145	-1.992274915
SMARCA4	-348.3492063	1939.375	-1.997398351	0.065202431	0.755312628	-4.213589128
BDH1	-347.8571429	772.8125	-4.783719524	0.000276007	0.101544232	0.586601363
HDAC5	-347.5555556	1395.5	-2.935346546	0.010671374	0.421736362	-2.646805978
ABHD5	-347.4285714	739	-3.815773237	0.001829845	0.213984974	-1.081634685
SLC25A23	-347.2222222	901.3125	-4.109670298	0.001021296	0.167772589	-0.564494061
ZDHHC3	-346.1746032	1668.4375	-3.244885996	0.005743309	0.326127475	-2.098057707
BCL6	-346.047619	1318.9375	-1.870555456	0.082042922	0.803408011	-4.40463342
RPL29P4	-345.8571429	3413.6875	-0.961211151	0.352440362	0.997891045	-5.510532356
CS	-345.8253968	1716.8125	-2.285121558	0.038082519	0.651225652	-3.757301105
RAB10	-345.2222222	1552.1875	-3.651327133	0.002541544	0.241795678	-1.373548101
UNC93A	-344.8730159	467.5625	-3.514082575	0.003346034	0.271661458	-1.618016744
ACSS2	-344.5873016	916.6875	-3.442904972	0.003859658	0.285763991	-1.744960214
RXRA	-344.3650794	1715.5625	-1.556482359	0.141473618	0.890673464	-4.844478852
LCE3C	-343.8730159	211	-3.318143877	0.004958022	0.309980547	-1.967494373
GGT6	-343.6190476	752	-3.4812445	0.003573865	0.276307871	-1.676575215
FURIN	-343.5873016	2290.125	-1.401173375	0.182519135	0.950641577	-5.041572214
DNAJB6	-342.1746032	1441.1875	-2.776452143	0.014633864	0.462883755	-2.925104813
HSPA1B	-341.7777778	1486.25	-0.984791994	0.341118665	0.997891045	-5.48911184
GBP2	-341.7619048	1320.8125	-2.970968883	0.009939381	0.40641709	-2.584022072
OGT	-341.5555556	1494.125	-1.744582615	0.102532336	0.824546905	-4.587133904
GRHL2	-340.4920635	743.8125	-5.766522563	4.52E-05	0.067237644	2.144228772
DOCK9	-339.5555556	1640	-2.63296871	0.019420345	0.520236444	-3.173301056
TLE3	-339.2380952	1214.25	-2.792010621	0.01418972	0.455937035	-2.897998275
MYCBP2	-338.2698413	1898.5625	-1.405898433	0.181138839	0.950641577	-5.035797649
ARHGEF12	-336.5238095	2328.4375	-1.552052307	0.142525985	0.894392166	-4.850302402
CKMT1A	-336.4285714	816.8125	-2.077306573	0.05627809	0.725750512	-4.089842353
U2AF2	-336.3492063	2623.625	-1.220630322	0.241999036	0.950641577	-5.251034993
VPS13D	-335.984127	1875.5625	-2.683175907	0.017594312	0.500597389	-3.086843757
CNP	-335.047619	1861.75	-1.848819677	0.085293389	0.81240349	-4.436659528
ERV3-1	-334.952381	368.125	-3.492030333	0.003497363	0.275030237	-1.657339653
TREX2	-334.9206349	557.25	-3.785698096	0.001942971	0.220478982	-1.134913188
LCE2A	-334.1111111	713.9375	-1.172920028	0.260022413	0.950641577	-5.302578638
PXMP4	-334.0634921	579.625	-4.606954187	0.000387188	0.110394229	0.29040566
RPS15A	-333.5714286	8865.0625	-0.347127493	0.733558242	1	-5.897181659
TOM1	-333.5396825	1605.1875	-2.150981561	0.049060768	0.700065621	-3.973626699
ITPKC	-333.3015873	1145.625	-3.06722301	0.008199898	0.374943888	-2.413810577
BSG	-332.7777778	4203.1875	-0.952645357	0.356617564	0.997891045	-5.518201639
RCC2	-332.6349206	1625.25	-2.799056153	0.013992943	0.455937035	-2.885712068
RETSAT	-332.1428571	1396.6875	-2.931861036	0.010745781	0.421920886	-2.652942328
ATP6V0C	-332	2255.75	-1.053766507	0.309494083	0.994740394	-5.423903202
SCD	-331.7142857	2547.875	-0.466103588	0.648171637	1	-5.849414768
VPS51	-328.7936508	1781.375	-1.619616935	0.127181393	0.865742218	-4.760261691
NDUFB9	-328.6031746	1919.125	-2.195050509	0.045164352	0.683895458	-3.903202742
GPNMB	-328.5873016	6341.6875	-0.366479899	0.719379999	1	-5.890342905
TCHH	-327.7301587	859.0625	-1.171512571	0.260569359	0.950641577	-5.304073959
SLC6A14	-327.6507937	905.875	-1.577703982	0.136523663	0.883329797	-4.816424182
EPS8L1	-327.4126984	660.3125	-2.642494153	0.019060375	0.517234308	-3.15693298
RAB38	-327.3968254	798.875	-3.489277052	0.003516734	0.275064709	-1.662249736
BTG2	-325.5873016	1421	-1.991591372	0.065898919	0.756088537	-4.222483534
OTUB2	-325.3015873	614.125	-3.084161092	0.007926565	0.374902436	-2.383784063
TMEM154	-325.1587302	718.1875	-3.698875535	0.002310928	0.232950012	-1.289005069
PTPN13	-324.8571429	1142.875	-1.998052466	0.065124399	0.755312628	-4.212586379
SPRR4	-323.6349206	429.1875	-2.470740043	0.026654939	0.579278875	-3.449264605
CCNL2	-322.1746032	1461.9375	-1.395863415	0.184080587	0.950641577	-5.048044413
CAPG	-321.9206349	2912.9375	-0.74507821	0.468310836	1	-5.685231207
FAXDC2	-321.8095238	771.875	-3.500572192	0.003437947	0.274782869	-1.642107157
C6orf106	-321.6984127	1987.8125	-1.880313182	0.080620195	0.799517708	-4.390186071
MTND4P12	-320.7777778	1179.4375	-1.340348884	0.201068337	0.950641577	-5.114605919
RPL41P1	-319.7936508	1399.3125	-1.535981821	0.146399548	0.900918573	-4.871331596
HIP1R	-318.1111111	989.9375	-3.258206289	0.005591829	0.322537	-2.074328292
PYCARD	-316.8095238	1184.0625	-2.823162529	0.013339603	0.451061218	-2.843623296
SUN1	-316.1904762	1721	-2.402522277	0.03041261	0.604090006	-3.563530328
RPL7AP50	-316.1587302	803.125	-1.382980808	0.187914392	0.950641577	-5.063670799
TMEM254	-315.6825397	671	-4.07804934	0.001087102	0.17072168	-0.619781704
RPS29	-315.2063492	3013.875	-0.63906002	0.532901333	1	-5.756040055
NSG1	-312.8253968	834.25	-3.584739207	0.002904108	0.252767003	-1.492090597
STAP2	-312.7936508	745.375	-4.16938773	0.000907893	0.160069405	-0.460347696
NDUFA10	-312.6507937	1215.4375	-2.998840529	0.00940132	0.39532272	-2.53481503
MLLT4	-312.6190476	1304.5625	-3.165319917	0.006737066	0.347191039	-2.239664165
PSMC3	-312.4603175	2332.1875	-1.514818034	0.15163648	0.912723574	-4.898792962
RAB3D	-309.2857143	788.6875	-6.430749707	1.43E-05	0.052290257	3.103860398
BPIFC	-308.2063492	470.9375	-4.439412679	0.000535361	0.13044316	0.005720294
DGCR2	-307.4761905	1678.8125	-1.878245556	0.080919801	0.799611998	-4.393251003
DNAJC5	-307.1587302	1918.0625	-1.87713567	0.08108104	0.799611998	-4.394895441
EIF3E	-306.952381	1967.375	-1.286224356	0.218828571	0.950641577	-5.177514837
SLC37A2	-306.4920635	802.6875	-2.470769467	0.026653418	0.579278875	-3.449215075
CELSR1	-306.0793651	975.3125	-2.665541263	0.018215899	0.507507826	-3.117261774
ARFGAP2	-304.5396825	1441.875	-3.08099048	0.007977035	0.374943888	-2.389406174
MCM7	-304.2539683	1386	-2.627740907	0.019620688	0.52121513	-3.182277125
ALOXE3	-304.1904762	692.25	-3.346335412	0.004685235	0.305780049	-1.917220613
ZSWIM8	-303.5714286	1545.1875	-2.283086518	0.038230315	0.651906194	-3.760625284
IFI16	-303.3968254	2176.375	-1.030301137	0.320004193	0.997891045	-5.446510086
OXA1L	-303.3492063	2060.0625	-1.576005929	0.136914219	0.884538412	-4.81867853
ATP6V0A1	-303.3015873	1270.75	-3.514540694	0.003342961	0.271661458	-1.617199924
GCN1L1	-302.7619048	2034.875	-2.01412396	0.063233748	0.750901145	-4.187894939
ALDH4A1	-302.6984127	676.125	-2.525390634	0.023968708	0.56516948	-3.356926429
ADIPOR2	-301.968254	1372	-1.922516129	0.074719034	0.785977082	-4.327210986
APEH	-301.6666667	1620.6875	-1.929055506	0.073840385	0.785345243	-4.317383079
TMEM54	-301.5873016	1004.5	-2.244826446	0.041111297	0.666450598	-3.822888017
SLC35A4	-301.3174603	1602.0625	-1.997110109	0.065236843	0.755312628	-4.214030942
RHOV	-300.5555556	758.0625	-1.985001322	0.066697542	0.759747423	-4.232560728
FAM83A	-299.2380952	586.75	-3.13635385	0.00713978	0.357460266	-2.291144582
PRSS27	-299.1269841	583.6875	-2.969582741	0.009966917	0.40641709	-2.586467427
OTUB1	-298.9206349	1677	-2.196342679	0.045054577	0.683692682	-3.90112796
IGKC	-298.5714286	1178.375	-0.361439871	0.723062462	1	-5.89215899
PPP2R2C	-298.0793651	1033.8125	-3.381603316	0.004365006	0.300043698	-1.854314319
RRM1	-298.015873	1104.0625	-3.672363189	0.002436779	0.237781089	-1.336133151
ETS2	-297.8253968	2286.8125	-1.528199281	0.148307253	0.905038931	-4.881460862
UNC45A	-297.8095238	1410.375	-2.376091819	0.031999695	0.616132053	-3.607484188
ITPR3	-297.3174603	2493.8125	-1.322983697	0.206635477	0.950641577	-5.135006215
GPX4	-297.0634921	4108.8125	-0.722396624	0.481714423	1	-5.701226397
SERBP1	-296.5555556	2297.8125	-1.725750628	0.105955802	0.831169001	-4.613747709
SNRPD2	-296.1428571	2729.4375	-1.061442084	0.306111589	0.992085253	-5.416414937
PIK3C2B	-295.952381	915.1875	-3.221390661	0.00602053	0.332934461	-2.139899146
PSMD8	-295.4444444	2615.1875	-1.606052764	0.130142788	0.868169822	-4.778545694
STAC2	-295.2222222	1193.0625	-0.841872241	0.413736634	0.999666679	-5.611907371
TRAF7	-294.5873016	2210.5625	-2.340906282	0.034234589	0.631925249	-3.665706889
RPL17	-294.2698413	2112.8125	-1.015125159	0.32693782	0.997891045	-5.460899808
TNPO2	-294.2539683	1628.375	-1.971258809	0.068391379	0.767886968	-4.253517803
CTNND1	-293.0952381	1942.4375	-2.456465646	0.02740261	0.582234739	-3.473268758
GDPD3	-292.6507937	570.1875	-3.844902441	0.001726643	0.211558939	-1.03008594
DCT	-292.3333333	495.4375	-2.635300685	0.019331617	0.519899853	-3.169295446
NOC2L	-292.1587302	1128.625	-3.243476396	0.005759576	0.326129932	-2.100568508
KLHL18	-292.0634921	843	-4.066316134	0.001112606	0.172063121	-0.640320589
LARP1	-291.9047619	2111.625	-1.906060416	0.076972018	0.789817773	-4.35185966
SLC15A1	-291.7936508	439.5625	-5.814866393	4.14E-05	0.064978214	2.216665728
LTB4R	-291.4761905	1056.8125	-2.574183599	0.021791376	0.544436166	-3.273931943
LCE2D	-291.4285714	582.5	-1.957124717	0.070174211	0.771605376	-4.274990314
CSNK2B	-291.2698413	1982.125	-1.763092576	0.099262708	0.816155304	-4.560800725
SLC31A1	-289.4603175	918.25	-5.709843434	5.00E-05	0.069246512	2.05878744
POLR2A	-289.2063492	3024.25	-1.015157919	0.326922736	0.997891045	-5.460868941
PPP2R4	-288.3015873	2013.3125	-1.342299793	0.200450529	0.950641577	-5.112301374
PSMB6	-288.1746032	1953.8125	-2.349826486	0.033654424	0.62865401	-3.650978454
SLC38A2	-287.7142857	2070.125	-1.181324235	0.256774792	0.950641577	-5.293619483
ANO1	-287.6349206	1285.9375	-1.609122908	0.129467359	0.867406209	-4.774416258
C6orf132	-287.4285714	1130.25	-2.470560199	0.026664237	0.579278875	-3.449567334
CSNK1E	-287.1269841	1454.9375	-1.562294305	0.140103011	0.888250372	-4.836821422
HK2	-286.6984127	935.125	-3.518077268	0.003319334	0.271661458	-1.610894393
TMED3	-286.5079365	1584.875	-1.440434254	0.171308992	0.939683604	-4.993157668
KDM5C	-286.1746032	1752.6875	-1.326755904	0.205415708	0.950641577	-5.130591969
GSTA4	-285.8730159	772.375	-3.78469323	0.001946871	0.220478982	-1.136694258
UBE2L6	-285.6984127	1626.5625	-1.172125549	0.260331044	0.950641577	-5.303422893
PLK2	-284.8253968	1071.5	-3.595644096	0.002841344	0.252328262	-1.472667176
PTBP1	-284.4761905	3604.875	-1.178477155	0.257871474	0.950641577	-5.296660367
TFAP2C	-284.1587302	717.125	-4.391322831	0.000587862	0.136355835	-0.076658713
MAL2	-284.1111111	1000.8125	-1.857510187	0.083980179	0.811357883	-4.423880696
SDR16C5	-283.5555556	624.5	-4.564467136	0.000420227	0.114920576	0.218563304
FAM83G	-282.047619	852.9375	-3.44522806	0.003841706	0.284959636	-1.740816269
MCM5	-281.3333333	1415.25	-2.012067964	0.063472785	0.75093602	-4.191059439
CCDC64	-280.9365079	565.3125	-5.117067389	0.000147277	0.085578452	1.132518474
GGCT	-280.9047619	701.4375	-2.079565003	0.056043011	0.724319974	-4.086309294
EI24	-280.4920635	1902.0625	-2.004626681	0.064344854	0.754332263	-4.202498618
OSBPL2	-280.3492063	925.125	-4.705486903	0.00032047	0.105534338	0.456059031
LDB1	-279.984127	1691.0625	-1.164229055	0.263413869	0.950641577	-5.311788847
MOV10	-279.8730159	960	-2.625893114	0.019691976	0.52121513	-3.185448539
FRMD8	-279.2857143	880.8125	-3.242041211	0.005776186	0.326610432	-2.103124816
NPLOC4	-279.2857143	1759.8125	-2.12541565	0.051462066	0.709104753	-4.0141754
EEF1B2	-277.952381	3108.0625	-0.750605801	0.465079284	1	-5.681264126
TUBB6	-277.9365079	3664.625	-0.723524585	0.481042434	1	-5.700441741
PLD2	-277.8095238	1140.125	-2.800412862	0.013955358	0.455937035	-2.883345406
BNIP3L	-277.6190476	1332.875	-1.45363233	0.167671037	0.932688651	-4.976663492
RORA	-276.984127	830.375	-1.735225824	0.10422095	0.828167331	-4.600379686
AKT2	-276.6984127	1885.5	-1.333222663	0.203338126	0.950641577	-5.123002216
XBP1	-276.3968254	2112.1875	-1.328151458	0.204965917	0.950641577	-5.128956453
SERPINA12	-276.3333333	757.4375	-1.152173984	0.26817391	0.951824986	-5.324471685
AGPAT3	-275.8730159	1301.75	-1.491864068	0.157494059	0.923389771	-4.928273975
COX8A	-275.4603175	1865.375	-1.200356059	0.249535788	0.950641577	-5.273140107
PINK1	-275.2539683	1630.6875	-1.592375289	0.133188714	0.876220895	-4.796877866
SARS	-274.6190476	2273.1875	-2.060232456	0.058084915	0.732790882	-4.116490813
NOTCH3	-273.8253968	3901.3125	-0.590031535	0.564390024	1	-5.785336781
ATP10B	-273.5238095	558	-4.707769553	0.000319073	0.105534338	0.459880437
TNFAIP2	-273.2063492	2364.25	-0.837868231	0.415908632	1	-5.615101016
C16orf70	-271.984127	665.5625	-3.696155331	0.002323532	0.232950012	-1.293839016
SEPT5-GP1BB	-271.968254	727.125	-2.332511169	0.034789227	0.6338242	-3.679548036
SCAP	-271.3968254	1440.375	-1.923449073	0.074593106	0.785821834	-4.325810015
ATP5C1	-270.8571429	2487.5	-1.180273528	0.257179102	0.950641577	-5.294742405
WWC1	-270.6984127	782.125	-4.293564779	0.000711498	0.143767993	-0.24497976
PPP2CA	-270.1746032	1618.6875	-2.314280155	0.036023046	0.638339462	-3.709537023
TFAP2A	-270	635.875	-6.189332592	2.16E-05	0.054206465	2.7639787
SP1	-269.968254	1345	-2.542281392	0.023192343	0.559696239	-3.328253124
PUF60	-269.3174603	1910.0625	-1.534644833	0.146725793	0.901684052	-4.873074283
CLCN3	-269.1269841	861.8125	-4.949548339	0.000201591	0.093155955	0.860315761
RPL7AP62	-268.9365079	997.5625	-3.089461265	0.007842901	0.373587874	-2.374384324
PRDM1	-268.8888889	779.25	-4.745113925	0.000297092	0.104056457	0.522293008
PSAT1	-268.7301587	570.875	-5.145307977	0.000139735	0.085578452	1.177968126
MPZL2	-268.7301587	1110.875	-2.092416745	0.054722423	0.721516813	-4.066168079
PKM	-268.4126984	12884.125	-0.232643728	0.819339415	1	-5.930148256
KLHL21	-267.952381	1084.4375	-2.458931229	0.027272053	0.582234739	-3.469126055
C19orf33	-267.5873016	900.375	-1.740793092	0.103213305	0.825457582	-4.592503821
KLF3	-267.047619	1122.5	-2.892552175	0.011621013	0.432993128	-2.722057146
FAM84A	-266.3015873	603.9375	-3.594219609	0.002849465	0.252328262	-1.47520422
TANC1	-266.0793651	1188.8125	-2.981722824	0.009728275	0.403617993	-2.565044472
PDZD2	-265.7777778	529.5	-4.42681982	0.000548626	0.131288052	-0.015823852
RAB1B	-265.5873016	2563.25	-0.866959444	0.400297764	0.997891045	-5.591586894
TACC2	-265.2222222	1186.1875	-2.093648702	0.054597352	0.721516813	-4.06423415
RPS21	-265.2222222	2207.1875	-0.938262808	0.363708825	0.997891045	-5.530944024
EIF5AL1	-264.6507937	1933.4375	-1.624282626	0.126176258	0.864319153	-4.753948828
RPL30	-264.6507937	7990.4375	-0.29660129	0.771041095	1	-5.91331586
DDB1	-263.5555556	3555.25	-1.119285204	0.281492643	0.969140107	-5.358521655
ARF3	-263.5238095	2712.375	-1.095980166	0.291227281	0.973416722	-5.382155258
RPL3P7	-263.1111111	1229	-1.125884286	0.278781061	0.966485246	-5.351754732
DOCK6	-263.047619	1188.25	-3.137070095	0.00712954	0.357460266	-2.289872162
VAV3	-262.9206349	654.75	-3.166132089	0.006726105	0.347191039	-2.238220102
GPI	-262.2380952	2928.9375	-1.276885679	0.222015787	0.950641577	-5.188166121
BTG1	-262.2380952	2856.9375	-0.630433212	0.538369892	1	-5.76135486
TMX2-CTNND1	-261.7619048	1867.8125	-2.253284419	0.040457401	0.66261391	-3.809162618
ASAP3	-261.4444444	952.0625	-2.953272386	0.010296628	0.413129067	-2.615227502
UQCRH	-260.4920635	1455.8125	-2.073201723	0.056707688	0.728331745	-4.096259036
TMBIM6	-260.3333333	5682.4375	-0.683832258	0.505027124	1	-5.72736963
UNC5B	-259.8730159	806.75	-2.621817915	0.019850083	0.522609141	-3.192440639
RAB5B	-259.8095238	1707	-3.063952087	0.008253746	0.374943888	-2.419606703
CNNM4	-259.6507937	671.625	-3.584634573	0.002904717	0.252767003	-1.492276984
TYMP	-259.3492063	2487.3125	-0.506766025	0.620053588	1	-5.829982646
HDAC1	-258.8253968	1262.875	-3.339497778	0.004749987	0.307478706	-1.929415179
AMPD3	-258.6507937	703.0625	-3.478034471	0.003596956	0.277027621	-1.682300295
MMP3	-258.5873016	190.3125	-1.226217265	0.23995361	0.950641577	-5.244891584
ZBTB7A	-257.7142857	988.25	-2.957960802	0.010200769	0.410107086	-2.60696304
KCTD1	-257.5555556	670.875	-5.738022056	4.75E-05	0.068206931	2.101334882
PGLYRP3	-257.5238095	403	-5.259999852	0.000112992	0.085578452	1.361221861
IL1RN	-257.4285714	1181.375	-1.915886822	0.075619402	0.788465635	-4.337155116
GTPBP2	-257.4126984	989.9375	-2.631454348	0.019478175	0.521008892	-3.17590172
HSPA9	-257.031746	1850.4375	-1.997608559	0.065177345	0.755312628	-4.2132669
GUK1	-256.8888889	3650.5	-0.607406516	0.553118	1	-5.775207296
RBM5	-256.5396825	1657.875	-1.351979509	0.197407851	0.950641577	-5.100829451
LGALSL	-256.2539683	1251	-1.228505325	0.239119837	0.950641577	-5.242369187
TBC1D14	-256.031746	1770.875	-1.80628549	0.091989054	0.815868068	-4.498694103
SCO2	-255.6507937	748.375	-2.404892682	0.030273985	0.603167261	-3.55957943
SMG1	-255.1428571	1239.375	-1.508876048	0.153134922	0.914196322	-4.906455029
ANKRD35	-254.9047619	621.8125	-3.369550186	0.004471906	0.301637559	-1.875814333
CYB5R2	-254.7936508	559.75	-3.068254349	0.008182992	0.374943888	-2.41198287
ANXA8	-254.1587302	542.25	-1.673951033	0.115894472	0.8519998	-4.686006552
5-Sep	-254	678.875	-2.38809616	0.031269361	0.610167611	-3.587543739
MYO5B	-253.8253968	901.0625	-2.750617758	0.015401436	0.474470457	-2.970036628
SQSTM1	-253.7936508	3834.1875	-0.565212962	0.58070102	1	-5.799321205
STIP1	-253.7142857	1713	-1.258779184	0.228300158	0.950641577	-5.208644643
ABHD12	-253.6666667	1007.6875	-2.459384174	0.027248133	0.582234739	-3.468364853
ACAD8	-253	648.3125	-5.066741134	0.000161783	0.085578452	1.051208316
ENDOU	-252.7460317	662.3125	-2.120958707	0.051891672	0.709104753	-4.021220658
NOD2	-252.1111111	616.8125	-3.627938991	0.002663373	0.246717949	-1.415166961
ATF4	-251.968254	4821.875	-0.401269034	0.69416241	1	-5.877136188
DCAF11	-251.952381	1177.4375	-3.188484897	0.0064313	0.344743407	-2.198463946
ARPC2	-251.8730159	6898.25	-0.552910493	0.588876153	1	-5.80604089
SORD	-251.6031746	536.8125	-2.961387726	0.010131258	0.409215512	-2.600920909
HLA-F	-251.4920635	1641.75	-0.949423325	0.358197735	0.997891045	-5.521070952
SBF1	-251.4126984	1854.5625	-1.054222643	0.309292311	0.994740394	-5.423459481
BCL2L2	-250.8571429	1304.25	-2.449900668	0.027753153	0.582946718	-3.48429217
RTCB	-250.5396825	1913.5	-2.708355684	0.016742276	0.489519799	-3.043319401
AAMP	-250.3968254	1372.5625	-2.17190866	0.047173044	0.693671504	-3.940266396
IP6K2	-249.6349206	962.5625	-3.354992082	0.004604521	0.303468132	-1.901781072
CMTM6	-248.8571429	1391.125	-2.694178649	0.01721695	0.495203471	-3.067838089
TCP1	-248.4444444	1693.75	-1.89054942	0.079151567	0.796721971	-4.374984152
FBXO9	-248.3333333	742.6875	-5.861858235	3.81E-05	0.064978214	2.286688367
PARP9	-248.2222222	916.625	-1.944272694	0.071831849	0.778008256	-4.294442261
BAG6	-248.1904762	3089.75	-1.166568279	0.26249773	0.950641577	-5.309315347
FAM160A1	-247.8253968	578.6875	-4.829242505	0.000253115	0.097104508	0.662151566
HNRNPF	-247.7936508	3173.8125	-1.158697617	0.265589931	0.950641577	-5.317621706
PCGF3	-247.6666667	862.3125	-2.538178925	0.023378659	0.559696239	-3.335223018
SLC44A2	-247.2698413	2350.375	-1.096148231	0.291156192	0.973416722	-5.381986305
EPHA2	-246.9206349	1236.75	-1.794351202	0.093949931	0.815868068	-4.515945178
DEGS2	-246.8571429	520	-2.695995455	0.017155399	0.495203471	-3.064697853
SUN2	-246.7936508	2852.25	-0.694204549	0.498692776	1	-5.720469151
SPTLC3	-246.6825397	501.1875	-4.928695395	0.000209676	0.09392139	0.826125191
MTHFR	-246.6349206	990.875	-1.921641939	0.074837206	0.786068654	-4.328523387
FAM162A	-246.6190476	837.4375	-2.81488194	0.013560596	0.453982235	-2.8580897
RNF187	-246.3174603	1952.125	-1.380621747	0.18862346	0.950641577	-5.066520598
PGD	-245.8730159	2027.875	-1.035233627	0.317773715	0.997891045	-5.441793957
RBM39	-245.7619048	1434.8125	-1.454365485	0.167470845	0.932688651	-4.975744045
VIPR1	-245.6031746	569.4375	-3.20147108	0.006265963	0.340381699	-2.175356771
TYRO3	-245.4603175	606.5	-4.131846886	0.000977583	0.167241637	-0.525776971
CHD4	-245.3174603	3259.5625	-1.002923761	0.332590307	0.997891045	-5.472336429
KRT71	-245.047619	459.125	-1.823879611	0.089164602	0.815868068	-4.473137243
SRSF6	-244.7619048	1210.25	-1.789396813	0.094774808	0.815868068	-4.523086534
SEC14L6	-244.1428571	193.1875	-1.994491924	0.065550183	0.755312628	-4.21804254
SERPINB8	-243.5396825	860.5625	-1.961325043	0.069640034	0.771046965	-4.268617897
CDC42BPG	-243.4920635	558.25	-3.812688688	0.001841133	0.213984974	-1.087096456
SYNGR1	-243.1746032	748.5	-3.165131085	0.006739617	0.347191039	-2.23999991
C9orf169	-242.968254	402.8125	-3.40150456	0.004194071	0.297165388	-1.818813418
GSTK1	-242.968254	2224.8125	-1.097462632	0.290600665	0.972774233	-5.380664212
SLPI	-242.968254	1357.8125	-1.070317543	0.30223426	0.988161413	-5.407698968
MYH14	-242.6031746	748.75	-2.000219452	0.064866498	0.755312628	-4.209263186
RNF10	-242.5238095	1994.5625	-2.099311033	0.054025884	0.718492432	-4.055338234
AJUBA	-242.4920635	592.6875	-5.422886661	8.38E-05	0.082265517	1.617754541
BTF3	-242.4603175	3920.8125	-0.909814732	0.378021015	0.997891045	-5.555646484
G6PD	-242.1904762	1178.375	-1.565968765	0.139242327	0.887156775	-4.831970102
RAN	-242.1111111	3223.1875	-1.061279101	0.30618313	0.992085253	-5.416574419
MSMO1	-241.7460317	485.125	-1.7774212	0.096795253	0.815868068	-4.540298991
TGM5	-241.6666667	366.9375	-4.022738232	0.001212795	0.179268986	-0.716713252
RALGAPA2	-240.4920635	1037.5625	-3.330995513	0.004831753	0.308247881	-1.944577632
EIF3A	-240.4285714	2371.8125	-0.82912808	0.42067563	1	-5.622024631
KAT2A	-240.3650794	760.0625	-2.223315597	0.04281921	0.673733672	-3.857693989
HELZ2	-240.1746032	1082.8125	-1.223605323	0.240908178	0.950641577	-5.247766459
NOS2	-239.4444444	241.6875	-2.866212639	0.012246205	0.44076472	-2.768271404
SCNN1B	-238.5873016	443.0625	-4.561581149	0.000422574	0.114920576	0.213674485
TPI1P1	-238.5873016	2119.0625	-1.99876026	0.065040059	0.755312628	-4.211501147
HMOX1	-238.3650794	1606.9375	-0.916171573	0.374789944	0.997891045	-5.550184701
EPHX2	-238.3492063	491.5	-4.329782175	0.000662849	0.139521043	-0.1824891
HSDL2	-238.1587302	619.25	-3.674928228	0.002424306	0.237717973	-1.33157221
MAPKBP1	-237.5079365	890.3125	-3.268234535	0.005480419	0.318023799	-2.056459994
POU2F3	-237.2063492	549	-4.463497864	0.000510901	0.126788676	0.046870218
RPS27P4	-236.8095238	1723.0625	-0.924483447	0.37059377	0.997891045	-5.542992633
PSMD3	-236.7460317	1728.3125	-2.02546108	0.061930382	0.745891892	-4.170415194
ATP2C2	-236.6825397	463.5625	-4.119820348	0.001001047	0.167687833	-0.546767579
RPL17-C18orf32	-236.6666667	1922.125	-0.824583154	0.423168489	1	-5.625599072
AP1M2	-236.3174603	616.5	-5.06550349	0.000162157	0.085578452	1.049203624
KLF13	-235.5714286	3152.9375	-0.723612836	0.480989882	1	-5.700380302
ATG9B	-235.5555556	358.5	-3.435625433	0.003916459	0.286278902	-1.757945697
PCSK6	-235.2857143	549.0625	-4.19394222	0.000865076	0.158806681	-0.417630076
HSPA1A	-235.015873	1379.625	-1.182826873	0.256197431	0.950641577	-5.292012166
PPP4C	-234.8253968	1511.375	-1.66280574	0.118136102	0.854001099	-4.701368695
ATP6V1G1	-234.7619048	1602.625	-2.484168053	0.025969415	0.576503801	-3.426639828
EIF5A	-234.6666667	3871	-0.660114323	0.519686682	1	-5.742784103
ALDH7A1	-234.4761905	693.75	-5.565153635	6.48E-05	0.079673689	1.838165543
SLC3A2	-234.3015873	1562.9375	-1.629827436	0.124990646	0.864319153	-4.746430808
PGAP2	-233.6984127	504.3125	-7.172967635	4.25E-06	0.042597013	4.085848276
SLC39A2	-233.6031746	335.6875	-5.019319008	0.000176808	0.085641018	0.974222601
NT5C3A	-232.968254	463.1875	-2.928403267	0.010820099	0.421920886	-2.659028595
HIGD1A	-232	1474.5	-1.649026868	0.120959378	0.859326716	-4.72026839
KRT25	-231.9365079	612.75	-1.069928623	0.302403402	0.988161413	-5.408082179
KATNB1	-230.984127	763.5	-3.251881047	0.005663257	0.325338184	-2.085597068
PARD3	-230.8730159	865.4375	-4.179614072	0.000889803	0.160028443	-0.442549252
LOC642969	-230.8253968	996.125	-2.132698743	0.05076713	0.705549901	-4.002647529
HADHA	-230.2539683	3213.375	-0.86580001	0.40091239	0.997891045	-5.592537795
ZNF207	-230.1746032	1775.1875	-1.511877129	0.152376561	0.912918113	-4.902587844
PA2G4	-230.1269841	1888.875	-1.569030184	0.138528682	0.885645815	-4.82792221
SEMA4A	-229.8730159	746.875	-2.57707878	0.021668343	0.544428604	-3.268991801
RNPEP	-229.6984127	1376.0625	-1.618384527	0.127448041	0.866307605	-4.761927169
LMO7	-229.5396825	555.6875	-4.115223622	0.001010166	0.167772589	-0.554794255
TJP2	-229.5396825	1276.6875	-2.441742714	0.028194714	0.584036413	-3.497975789
EIF5	-229.4920635	2049.375	-1.162458896	0.264108761	0.950641577	-5.313657929
IPPK	-229.2222222	690.9375	-3.077614447	0.008031124	0.374943888	-2.395391788
MTA2	-228.7142857	1645.9375	-2.037322175	0.060593147	0.743188739	-4.152073399
CTDSPL	-228.5238095	1020.6875	-3.780794577	0.001962076	0.221178223	-1.143604966
ATP5G3	-228.2539683	1833.25	-1.420138287	0.177030889	0.950641577	-5.018308247
NARS	-228.1269841	1443.75	-1.898515976	0.078025287	0.792375511	-4.363120571
NIPAL2	-228.0634921	697	-3.57178778	0.002980469	0.256033788	-1.515163737
USP7	-228.015873	1291.6875	-3.01089166	0.009177659	0.393912518	-2.513517653
ELOVL3	-227.7460317	206.25	-1.683981845	0.113908728	0.8519998	-4.672123878
EIF3F	-227.7301587	1502.8125	-2.085099064	0.055470795	0.723586098	-4.077643841
PGLYRP4	-227.6349206	362.1875	-3.471598463	0.003643705	0.278494042	-1.693779255
NLRC5	-227.1269841	1193.1875	-1.137039929	0.274242012	0.959701614	-5.340240787
EGR1	-227.1111111	940.75	-1.166615319	0.262479332	0.950641577	-5.309265565
ATF6B	-226.9365079	1473.9375	-1.604881416	0.130401281	0.868398655	-4.7801198
MAP2K2	-226.1428571	1514.0625	-1.843530752	0.086101556	0.813905679	-4.444419453
WIPI2	-226.1111111	1311.1875	-2.262294952	0.039771524	0.659626478	-3.794516161
KCTD11	-225.6190476	859.625	-2.089302665	0.055039751	0.72248002	-4.071054073
8-Sep	-225.5873016	1605.75	-1.428185329	0.174743634	0.946725359	-5.008367642
MFAP3L	-225.031746	385.4375	-5.04561306	0.000168306	0.085578452	1.016952547
CEP170B	-225.031746	845.4375	-1.89418232	0.078636159	0.794814869	-4.369577637
EPHA4	-225	587.5625	-4.890241495	0.000225478	0.097104508	0.762901509
ZMIZ2	-224.9365079	1206.8125	-1.547037163	0.143725364	0.897179055	-4.856881271
MDH1	-224.8888889	1565.5	-1.80410631	0.092344369	0.815868068	-4.501849239
COX6A1P2	-224.5873016	1104.1875	-2.886868437	0.011753218	0.433028576	-2.732036427
LRBA	-224.4444444	801.25	-3.581828486	0.002921096	0.253399278	-1.49727567
HSD17B4	-224.1746032	1032.8125	-3.774249812	0.001987873	0.221178223	-1.155208118
PSMB7	-223.3333333	1568.625	-1.508636912	0.153195487	0.914196322	-4.906762946
TPD52L1	-222.968254	666.5625	-3.093131963	0.007785472	0.37338418	-2.367873335
CHP1	-222.9206349	980.25	-3.491415457	0.00350168	0.275030237	-1.658436187
AIM1L	-222.7936508	511.75	-4.603768903	0.00038957	0.110394229	0.285028089
ERAP2	-222.7936508	442.75	-1.430928547	0.173969517	0.945020471	-5.004969519
BTBD6	-222.1587302	1372.25	-2.266773239	0.039434713	0.659242489	-3.787227511
SH3RF2	-221.5396825	681.1875	-3.194747657	0.00635103	0.34226601	-2.187321102
UBXN1	-221.4285714	2106.125	-0.96257975	0.351776139	0.997891045	-5.509301461
AWAT2	-221.3492063	192.9375	-1.786903546	0.095192347	0.815868068	-4.526675863
SOX7	-221.3015873	504.625	-3.277029036	0.005384538	0.318023799	-2.04078769
IRF9	-221.1904762	1038.5625	-1.706436865	0.109570674	0.838901126	-4.640853589
IGHG2	-220.9047619	277.6875	-0.878373999	0.394280341	0.997891045	-5.582164753
ARHGEF19	-220.8412698	451.9375	-4.01789281	0.001224489	0.179392619	-0.725217788
LPIN3	-220.7142857	496.4375	-2.791994643	0.014190169	0.455937035	-2.89802613
IDH3A	-220.6825397	898.5625	-2.421877832	0.029298092	0.596176702	-3.531227157
AUP1	-220.6349206	1731.25	-1.157758819	0.265960611	0.950641577	-5.318609413
GTF3C2	-219.4126984	1225.5625	-2.883430738	0.011833894	0.433594263	-2.7380704
NEO1	-219.3809524	1035.6875	-2.158255095	0.048396843	0.696135342	-3.962048861
SPTLC1	-218.984127	914.75	-3.886684994	0.001588828	0.203425658	-0.956244352
PARD6G	-218.5873016	561.8125	-3.807939932	0.00185865	0.213984974	-1.095506171
POLDIP2	-218.1111111	1530.6875	-1.671627675	0.116358689	0.8519998	-4.689214443
FBXW5	-218.015873	1925.0625	-0.930776516	0.36743834	0.997891045	-5.537509411
ESYT3	-217.984127	398.1875	-3.773185473	0.001992101	0.221178223	-1.157095308
SUCLG1	-217.3492063	863.6875	-3.161820811	0.006784491	0.347191039	-2.2458853
SQLE	-217.1269841	969.5625	-1.532144672	0.147337522	0.902958899	-4.876330266
PRRC2B	-216.8571429	3329.125	-0.556001373	0.586816696	1	-5.804365908
RPL19P9	-216.7777778	2817.9375	-0.571597964	0.576481428	1	-5.795778111
RPS26P25	-216.5079365	659.5	-0.997161193	0.335284086	0.997891045	-5.477696496
N4BP1	-216.2063492	990.1875	-4.01681857	0.001227097	0.179392619	-0.727103539
HES2	-216.047619	444.8125	-3.874456339	0.001627965	0.205169558	-0.977843286
CLINT1	-216.031746	1088.375	-2.179940801	0.046466619	0.691631801	-3.927422581
ELF3	-215.7777778	557.375	-3.066043204	0.008219281	0.374943888	-2.4159013
CENPT	-215.7777778	628.375	-2.315519579	0.035937874	0.638339462	-3.707501255
ABR	-215.4444444	2511.1875	-0.991552788	0.337920711	0.997891045	-5.482887631
DCTN2	-215.4126984	2174.3125	-1.40643117	0.180983755	0.950641577	-5.035145682
FAM167A	-214.968254	484.0625	-4.730638226	0.000305421	0.104057908	0.498123979
HRAS	-214.8571429	851	-2.085259728	0.055454263	0.723586098	-4.077392097
CIZ1	-214.7142857	1850.0625	-1.313323469	0.209785731	0.950641577	-5.146266695
PSMB5	-214.6666667	1757.75	-1.716684019	0.107639527	0.833962596	-4.626496214
MRPL49	-214.6190476	780.4375	-3.590768031	0.002869238	0.252447168	-1.481351816
TMEM134	-214.5714286	689.125	-2.839364716	0.01291733	0.446484435	-2.815291648
HERC6	-214.5396825	532.25	-1.547087375	0.143713313	0.897179055	-4.856815476
DBNL	-214.4920635	1723.9375	-1.264409209	0.226331225	0.950641577	-5.202301609
ME1	-214.4285714	597.1875	-2.873953617	0.012059125	0.436768459	-2.75469786
PLCD3	-213.7619048	949.8125	-1.84782668	0.085444603	0.81240349	-4.438117444
PDCD4	-213.7619048	1330.8125	-0.858154417	0.40498109	0.997891045	-5.598779773
EIF3G	-213.7301587	2078.9375	-1.035180711	0.317797583	0.997891045	-5.441844654
FKBP4	-213.5873016	1215	-1.694042111	0.111947004	0.846853685	-4.65814694
KLC3	-213.5714286	583.5625	-2.840534396	0.012887355	0.445878099	-2.813245
RANBP10	-213.5238095	618.25	-4.492961196	0.000482534	0.122008244	0.097108326
ECHS1	-213.3174603	1284.5625	-2.718062812	0.016424614	0.487935021	-3.026512242
PPP1CB	-213.2698413	1391.25	-1.466719634	0.164127284	0.928830123	-4.960200485
TFDP1	-213.2380952	1318.375	-2.077224999	0.056286598	0.725750512	-4.08996993
KIAA0930	-212.8095238	2718.5625	-0.80298637	0.435144618	1	-5.642341271
ARSF	-212.5714286	318	-2.23182956	0.04213543	0.670348514	-3.843935369
SLC25A39	-212.4920635	1787.8125	-1.134082959	0.275439677	0.960907785	-5.343301834
CYB561A3	-211.8412698	1285.875	-1.348027288	0.198645625	0.950641577	-5.105520974
PUM2	-211.5873016	1123.875	-2.468452821	0.026773416	0.58056722	-3.453114109
UBE2D3	-211.4444444	1818.9375	-1.244994564	0.233177937	0.950641577	-5.224080913
SAMM50	-211.2539683	934.6875	-3.358560794	0.004571653	0.303468132	-1.895415883
NKPD1	-211.1111111	278.75	-4.014271081	0.001233304	0.179646853	-0.731575871
RPS27A	-210.6031746	2955.75	-0.490065709	0.631530881	1	-5.83815323
BOC	-210.5079365	1224.125	-2.211254509	0.043805645	0.676312731	-3.877144967
C2orf54	-210.4603175	591.8125	-2.592984002	0.021004274	0.538355464	-3.241822115
CLDN1	-210.4126984	974.5	-2.770001714	0.01482195	0.465949815	-2.936332782
DCXR	-210.3333333	645.3125	-2.586162713	0.021286638	0.54061068	-3.253480603
KARS	-209.8571429	1936.1875	-1.502479511	0.154761909	0.917870246	-4.914679509
ZKSCAN1	-209.7777778	901	-2.473383727	0.026518622	0.579278875	-3.444813617
TRIM22	-209.6349206	1003.0625	-1.028031426	0.321034362	0.997891045	-5.448673792
RPL17P7	-209.4920635	1248.125	-1.141239816	0.272547706	0.957834132	-5.335881815
CPSF7	-209.3968254	1119.5	-3.489862561	0.003512606	0.275064709	-1.661205555
LENG8	-209.2539683	1081.5625	-1.093951264	0.292086498	0.973936591	-5.384193177
HADH	-209.1904762	643.8125	-5.089414988	0.000155072	0.085578452	1.087891555
PRPF6	-208.6031746	1780.625	-1.601437229	0.131163898	0.870449355	-4.784743771
TOP1	-208.4126984	794.375	-2.120406256	0.051945154	0.709117495	-4.022093443
NEBL	-208.3015873	504.3125	-4.02909738	0.00119762	0.178325645	-0.705554995
PDHA1	-208.2857143	766.875	-2.71253757	0.016604701	0.489436061	-3.036080656
SF3B1	-208.2063492	2621.6875	-0.690506132	0.500946016	1	-5.72294073
ETF1	-208.0634921	1747.75	-1.916865949	0.075485806	0.788465635	-4.335687603
MFSD6	-208.047619	854.3125	-3.096830228	0.007728032	0.373089685	-2.361312564
STARD5	-207.8253968	541.1875	-5.158395046	0.000136377	0.085578452	1.19898656
RALGDS	-207.7936508	1815.3125	-1.214409728	0.244292404	0.950641577	-5.257848827
ANXA9	-207.7142857	378.125	-2.51336522	0.024536566	0.568552916	-3.377302527
SRP68	-207.6507937	1396.375	-2.094468367	0.054514283	0.721170693	-4.062947128
SLC26A9	-207.2698413	529.875	-3.859348007	0.001677674	0.208805834	-1.004542942
CCT7	-207.2539683	2628.4375	-0.92559703	0.37003405	0.997891045	-5.542024736
WARS	-207.1269841	2025.9375	-0.751513574	0.464549896	1	-5.680610053
KIF22	-207.0952381	744.0625	-3.079329122	0.008003607	0.374943888	-2.392351815
LRP4	-206.8412698	731.0625	-1.745585346	0.10235281	0.824546905	-4.585711778
EIF1	-206.8253968	4574.625	-0.820773123	0.42526563	1	-5.62858187
BAG3	-206.7936508	1321.75	-1.591644065	0.133353262	0.876299642	-4.797854962
PGM2	-206.4126984	768.25	-2.624585321	0.019742582	0.522178314	-3.187692751
ANO9	-206.3492063	394.5	-3.898431517	0.001552134	0.202462336	-0.935507085
SMG5	-206.3333333	1305.0625	-1.486641724	0.158852944	0.924603649	-4.934936758
NDFIP2	-206.1269841	900.375	-1.971324333	0.068383211	0.767886968	-4.253418065
NSFL1C	-205.7777778	1237.75	-2.957953991	0.010200908	0.410107086	-2.606975048
CYB5A	-205.7142857	809	-1.944251546	0.071834606	0.778008256	-4.294474211
ID1	-205.6666667	921.6875	-1.104106185	0.287804874	0.970597211	-5.373961599
CYCS	-205.4761905	900.4375	-2.411260766	0.029904536	0.601710927	-3.548958199
COQ4	-205.4126984	575.6875	-2.910261089	0.01121838	0.427500043	-2.690941234
DGAT2L6	-205.3809524	160.8125	-1.925273935	0.074347341	0.785821834	-4.323068587
ULK1	-205.3650794	749.375	-1.988697605	0.066248524	0.757290136	-4.226910729
PRDX1	-205.2380952	2854.875	-0.883574085	0.391559205	0.997891045	-5.577835956
ANXA8L2	-205.1587302	668.6875	-2.313992403	0.036042847	0.638339462	-3.710009597
UGCG	-204.8571429	721.375	-1.839823663	0.086672087	0.815190073	-4.449850753
HPSE	-204.7460317	522.3125	-3.008485184	0.009221898	0.394412739	-2.517771491
SYTL1	-204.5555556	485.0625	-2.791504365	0.014203963	0.455937035	-2.898880831
POLD2	-204.4920635	1129.3125	-1.554018445	0.142058107	0.892787569	-4.847719216
CHMP1A	-204.4285714	1200.5625	-2.036958422	0.06063376	0.743188739	-4.152636717
NR1D1	-204.2063492	364.4375	-1.240468238	0.234797345	0.950641577	-5.229120307
IFI44	-203.9047619	478.125	-1.289629108	0.217675647	0.950641577	-5.173616515
HADHB	-203.7777778	1401.625	-1.807035089	0.091867114	0.815868068	-4.497608264
CLPTM1	-203.6349206	2039.6875	-1.251344175	0.230921002	0.950641577	-5.21698714
DDB2	-203.5079365	697.1875	-2.527854647	0.023853919	0.56478157	-3.352747435
STAT2	-203.4444444	1268.4375	-1.276631682	0.222102986	0.950641577	-5.188454974
DNPEP	-203.3968254	999.125	-2.501048354	0.025131537	0.570262664	-3.398139118
FBXO45	-202.7619048	485.625	-2.549455746	0.022869937	0.556225086	-3.316055626
MAPK3	-202.6984127	1401.875	-1.98705628	0.066447568	0.75844887	-4.229420286
EIF4A3	-202.6031746	1541.25	-1.718774164	0.107249307	0.832892619	-4.623561025
H2AFZ	-202.3174603	1930.375	-1.161977047	0.264298157	0.950641577	-5.314166304
AFAP1L2	-202.2857143	905.5	-2.62618896	0.019680546	0.52121513	-3.184940814
DST	-202.2063492	2102.3125	-0.386955812	0.704494353	1	-5.882711535
ACO2	-202.1904762	2189.875	-1.002647269	0.332719202	0.997891045	-5.472594215
CHCHD2	-202.0952381	2802.25	-0.585177435	0.5675609	1	-5.788116836
CDC34	-201.952381	788.3125	-2.666516985	0.018180958	0.507507826	-3.115580166
SMPD1	-201.7142857	1063.75	-2.082544365	0.055734276	0.723855037	-4.081645507
RMND5A	-201.6349206	618.5625	-4.496821795	0.000478939	0.121865673	0.103682779
AKR1A1	-201.3809524	1523.5625	-1.351887211	0.197436686	0.950641577	-5.100939133
PAK6	-201.2380952	619.625	-3.744082797	0.002111293	0.225068485	-1.208721981
SRSF7	-201.031746	1185.9375	-1.473920426	0.162204252	0.924603649	-4.95109712
KLF4	-200.6190476	2413.5625	-0.511141105	0.617063522	1	-5.827798587
CCNI	-200.5714286	1926.25	-1.737982608	0.103720911	0.826945009	-4.596481703
CIDEA	-200.4920635	180.0625	-2.537662591	0.02340221	0.559696239	-3.336099988
ATP5O	-200.2857143	1623.375	-1.66891842	0.116902051	0.8519998	-4.692951506
CAPNS2	-200.2698413	531.9375	-5.80707642	4.20E-05	0.064978214	2.205020841
GTF3C1	-200.2698413	1650.9375	-1.468990369	0.163518822	0.927344786	-4.957333237
ATG13	-200.015873	1465.9375	-1.881392037	0.080464261	0.799517708	-4.388586071
PTPN3	-199.984127	617.0625	-2.52304121	0.024078652	0.565502181	-3.360909842
MYO19	-199.9206349	796.3125	-2.369276042	0.032421528	0.619237799	-3.618788788
TEF	-199.7142857	603.625	-1.399484512	0.183014581	0.950641577	-5.043632709
AKAP1	-199.6825397	744.75	-3.628361554	0.002661121	0.246717949	-1.414414837
PRRC2A	-199.6507937	3070.875	-0.608426646	0.552460006	1	-5.774603916
VPS28	-199.4603175	1448.625	-1.644112628	0.121980349	0.861779461	-4.726984056
RPL22	-199.4444444	1698.1875	-1.348492512	0.198499598	0.950641577	-5.104969266
ANKRD13A	-199.2698413	1300.375	-1.620861946	0.126912506	0.86435092	-4.758578323
EGLN1	-199.031746	904.8125	-2.11087307	0.05287611	0.710250004	-4.037137109
SLC6A9	-198.9365079	625.1875	-2.412771505	0.02981752	0.601710927	-3.546436936
SPTSSB	-198.4126984	362.75	-6.070235118	2.65E-05	0.05918021	2.59256032
PSMC1P1	-198.3809524	1125.875	-2.145079703	0.049605692	0.702056937	-3.983007662
TMEM259	-198.3650794	1569.4375	-1.016779535	0.326176753	0.997891045	-5.459340007
WDTC1	-197.984127	1281.9375	-1.937000915	0.072785403	0.78032365	-4.30541727
RPL7L1	-197.9206349	1100.1875	-2.378929416	0.031825612	0.614307884	-3.602774102
RNF11	-197.7142857	1067.5	-2.037073452	0.060620914	0.743188739	-4.152458584
EXOC3	-197.7142857	1600.5	-1.3694702	0.192004927	0.950641577	-5.079942615
RAC1	-197.4126984	2656.1875	-1.163427519	0.263728346	0.950641577	-5.312635463
PML	-197.1428571	1489.75	-0.978928315	0.343909603	0.997891045	-5.494480334
ELOVL7	-197.0793651	465	-3.494826478	0.003477801	0.275030237	-1.652353236
IRX3	-196.9365079	517.0625	-2.511746502	0.024613982	0.568552916	-3.380042871
SRPK1	-196.7142857	729.9375	-2.338176194	0.034414034	0.633352779	-3.670210196
TPRG1	-196.6507937	482.1875	-4.06624485	0.001112763	0.172063121	-0.64044541
UNC13B	-196.6031746	957.875	-2.336512419	0.034523827	0.6338242	-3.672953585
C1orf63	-196.5873016	648.4375	-1.561078528	0.140388784	0.888261857	-4.838424869
BAZ2A	-196.4285714	1644.0625	-1.363867671	0.193722316	0.950641577	-5.08665499
LGALS8	-196.2063492	1022.9375	-2.052807009	0.058887215	0.736832463	-4.128045582
PPP1CA	-196.2063492	2383.9375	-0.977953647	0.344375078	0.997891045	-5.495370004
TMEM123	-196	2121.25	-0.662002377	0.518510859	1	-5.741575687
NOTCH1	-195.8730159	1292.75	-1.052157638	0.310206539	0.995494046	-5.425466985
PRPF19	-195.8253968	1342.4375	-1.403078565	0.181961551	0.950641577	-5.039245583
CHD2	-195.4285714	1019.5	-1.818626312	0.089999734	0.815868068	-4.480783502
MGAT4B	-195.2222222	1621.8125	-1.467062186	0.164035373	0.928571405	-4.95976815
CPSF1	-195.2063492	1092.375	-1.358215579	0.195467531	0.950641577	-5.093405751
TRIM16	-195.1746032	851.5	-2.325618048	0.035250967	0.636264701	-3.690897969
GFOD2	-194.7460317	780.6875	-2.891253748	0.011651086	0.433028576	-2.724337198
TEX264	-194.6507937	826.0625	-2.457002391	0.027374138	0.582234739	-3.472367037
TRAK1	-193.9365079	1326.375	-2.292938589	0.037519785	0.645541813	-3.74452074
SPRR2C	-193.8412698	525.75	-1.992468636	0.065793267	0.755955044	-4.221140728
BOK	-193.7936508	473.4375	-3.183455022	0.006496498	0.34629672	-2.207411966
STARD10	-193.6666667	775.9375	-1.690387344	0.112656237	0.848203141	-4.663230754
PSMC4	-193.2063492	1460.25	-1.799333434	0.09312685	0.815868068	-4.50875169
EFNA3	-192.8412698	496.1875	-2.878806693	0.011943268	0.435712537	-2.746184529
HNRNPA1P7	-192.7619048	952	-1.677041532	0.115279476	0.8519998	-4.681734994
PEF1	-192.6984127	1213.25	-2.073899352	0.056634465	0.728331745	-4.095168952
ARHGEF5	-192.3174603	374.75	-3.772584654	0.001994491	0.221178223	-1.158160654
MMS19	-192.3174603	958.75	-2.442064711	0.028177159	0.584036413	-3.497436001
EFNA1	-192.2857143	691.875	-4.055267895	0.00113718	0.174496317	-0.659672064
RPL27A	-192.2222222	6909.125	-0.186399424	0.85475364	1	-5.939803724
ZC3H11A	-192.047619	1130.3125	-1.325819892	0.205717832	0.950641577	-5.131688189
ATG2A	-191.8888889	698.9375	-2.234499952	0.041923078	0.669653009	-3.839615248
TMEM19	-191.8253968	538.1875	-4.84523128	0.000245549	0.097104508	0.688613669
COASY	-191.7142857	927.125	-2.134509381	0.050595717	0.704858936	-3.999778687
TNS4	-191.6190476	1115.5	-1.72483537	0.106124716	0.831428446	-4.615036565
IRF7	-191.5396825	565.3125	-1.596605251	0.132240253	0.874278961	-4.791219647
FAM193B	-191.4444444	507.6875	-3.32520836	0.00488821	0.309177184	-1.954897487
C19orf48	-191.3968254	611.375	-2.210891524	0.043835659	0.676348276	-3.877729627
ACER1	-191.047619	289.75	-4.64404355	0.000360536	0.107984956	0.352919278
DHRS1	-190.5873016	620.0625	-3.051684867	0.008458825	0.379904668	-2.441337509
BRD2	-190.5873016	2901.0625	-0.775219811	0.450857074	1	-5.663272633
CUL9	-190.4603175	630.5625	-4.246853193	0.000779694	0.14998103	-0.3257975
CTTN	-190.3809524	2175.375	-1.273517393	0.223174353	0.950641577	-5.191992985
BZW2	-190.031746	811.75	-3.00742109	0.009241527	0.394832208	-2.519652295
USP19	-189.952381	938.5625	-2.494344231	0.025461162	0.572294236	-3.409466171
IFI44L	-189.9047619	318.25	-1.329410306	0.204560867	0.950641577	-5.127480022
MVK	-189.8412698	533.5	-3.245692642	0.005734021	0.326127475	-2.096620866
MPZL3	-189.8253968	583.0625	-2.480019733	0.026179375	0.579197929	-3.433633805
ALDH5A1	-189.6507937	315.25	-4.735100007	0.000302828	0.104056457	0.505576714
TIMM13	-189.2857143	1059.1875	-1.766067775	0.09874584	0.815868068	-4.5565521
EXOC7	-189.1746032	2140.125	-1.057348704	0.30791208	0.992860872	-5.420414135
FAM43A	-188.9365079	756.5625	-1.701123303	0.110583938	0.842168225	-4.648276985
DDX41	-188.7301587	1368.875	-1.666273206	0.117434695	0.8519998	-4.69659644
C15orf48	-188.3968254	445.6875	-2.49828156	0.025267076	0.571286835	-3.402815036
TGFA	-188.0952381	569.375	-2.834743865	0.013036411	0.447686223	-2.823375271
TIAM1	-188.047619	771.0625	-4.048589328	0.001152302	0.175477242	-0.671375271
PLCG1	-187.7936508	1714.0625	-1.230149086	0.238522245	0.950641577	-5.240554768
TRIM62	-187.6984127	437.4375	-4.619943783	0.00037763	0.110013552	0.312321014
BAP1	-187.4444444	1808.4375	-1.280404211	0.220810641	0.950641577	-5.184160136
MAU2	-187.3015873	974.5	-1.94072556	0.072295564	0.778838024	-4.29979863
APPL2	-187.1587302	1144.5625	-1.539915987	0.145443116	0.898860868	-4.866197522
MBD1	-187.015873	1348.625	-1.579638731	0.136079827	0.882247586	-4.813853581
TMEM63B	-186.968254	651.3125	-3.418506234	0.004053361	0.293311051	-1.78848423
SSH3	-186.6349206	655.125	-3.211198007	0.006144897	0.338104864	-2.15804441
FAM213A	-186.4444444	1016.875	-1.918875599	0.075212271	0.787027308	-4.332674241
NPEPPS	-186.3015873	1119.9375	-2.336187682	0.034545295	0.6338242	-3.673488951
ANK3	-186.2222222	489.75	-3.104155788	0.00761549	0.372464185	-2.348314341
NAGK	-186.1587302	1197	-1.255386705	0.229493085	0.950641577	-5.212456018
FBXW4	-186.0634921	795.375	-1.991876231	0.065864595	0.756088537	-4.222047542
TXN2	-186.015873	923.0625	-2.304959642	0.036669662	0.641275506	-3.724831837
ACACA	-185.8571429	1047.6875	-1.732843064	0.104654854	0.82866813	-4.603745699
NOB1	-185.7777778	1038.5	-1.894725911	0.078559299	0.794814869	-4.368768153
RPL6P10	-185.7777778	3816.5	-0.61187355	0.550239873	1	-5.772558081
EGR3	-185.6349206	461.5625	-3.04671911	0.008543266	0.380781506	-2.450130948
TF	-185.5079365	189.0625	-1.63628362	0.123622288	0.864319153	-4.737655727
GPS1	-185.1587302	1271.4375	-1.570628941	0.138157239	0.885334729	-4.825806142
RPLP1P4	-185.1111111	6316.125	-0.210347882	0.836367987	1	-5.935067771
MAVS	-184.952381	1266.75	-1.875099171	0.081377644	0.801060621	-4.397911326
YOD1	-184.7777778	427.9375	-2.001170929	0.064753555	0.755312628	-4.207803445
RDH11	-184.7460317	746.0625	-2.438209862	0.028388005	0.586175132	-3.503896504
AADACL3	-184.6666667	157.875	-1.650562102	0.120641942	0.858279589	-4.718167686
PSMC5	-184.6666667	1793.875	-0.98743093	0.339867864	0.997891045	-5.486686723
LETM1	-184.3968254	813.4375	-3.696538751	0.002321751	0.232950012	-1.293157638
KIAA1217	-184.3809524	846	-2.317520254	0.035800791	0.638339462	-3.704214188
SLC1A5	-184.1428571	1256.4375	-1.496290453	0.156349935	0.919639567	-4.92261371
OGDH	-184.1269841	2895	-0.689288587	0.501689105	1	-5.723751702
ELMO3	-184.031746	498.375	-3.392664791	0.004269154	0.297973606	-1.834582457
DAP3	-183.9206349	1168.3125	-1.752975049	0.1010383	0.821444446	-4.575215692
CHTF8	-183.7460317	1640.5	-1.38331792	0.187813243	0.950641577	-5.063263263
EXOC6B	-183.6984127	600.1875	-4.854420556	0.000241306	0.097104508	0.703805016
PSMB3	-183.6825397	1547.75	-0.978368128	0.344177079	0.997891045	-5.494991762
IFIT3	-183.6507937	594.875	-1.2547262	0.229725914	0.950641577	-5.21319714
DANCR	-183.5555556	543.25	-2.737850933	0.015795081	0.477810109	-2.992203936
MBOAT2	-183.5238095	446.375	-3.608537159	0.002768898	0.250716227	-1.449707251
REEP4	-183.4920635	608.5	-2.877229268	0.011980806	0.435895321	-2.748951972
GPBP1L1	-183.3809524	1082.4375	-2.794064992	0.014132066	0.455937035	-2.894416516
UBE3C	-183.3333333	1537.125	-2.413828871	0.029756761	0.601295155	-3.544671959
MTOR	-183.2380952	1099.5	-1.786746646	0.095218677	0.815868068	-4.526901638
ALAS1	-183.1587302	779.3125	-2.997837724	0.009420172	0.39532272	-2.536586675
MFI2	-183.031746	694.8125	-1.120553313	0.28097004	0.96897193	-5.357223846
SPPL3	-182.952381	996.625	-1.509076275	0.153084226	0.914196322	-4.906197184
VPS25	-182.6031746	936	-2.342026207	0.034161234	0.631644179	-3.66385896
NSD1	-182.5396825	1188.25	-1.89550914	0.078448674	0.794703372	-4.367601586
SSR4	-182.4126984	3025.75	-0.495592542	0.627721456	1	-5.835478452
ACAP3	-182.3809524	660.875	-2.092108735	0.054753734	0.721516813	-4.066651505
KDM5B	-181.9047619	835.75	-4.301211338	0.00070093	0.143767993	-0.231773562
ANKRD22	-181.9047619	443.75	-3.467476823	0.003673963	0.279743056	-1.701130647
GPLD1	-181.8888889	217.3125	-5.230202299	0.000119383	0.085578452	1.31381795
APMAP	-181.8412698	1350	-0.862635018	0.402593372	0.997891045	-5.595127747
ACTR1A	-181.7460317	2131.375	-1.352261999	0.197319619	0.950641577	-5.100493721
TP53AIP1	-181.4444444	344.0625	-5.245679912	0.000116018	0.085578452	1.338458943
HCP5	-181.4444444	798.0625	-1.521529998	0.149958756	0.908360984	-4.890112608
PAQR7	-181.4285714	464.625	-3.066406587	0.008213306	0.374943888	-2.415257362
PTPN23	-181.3650794	1259.875	-2.091846367	0.054780418	0.721516813	-4.06706327
ITGA3	-181.3333333	1445	-1.21614039	0.243652664	0.950641577	-5.255955908
PSMD7	-181.2857143	1194.6875	-2.013050117	0.063358494	0.75093602	-4.189547963
RABGGTA	-181	798.8125	-2.461496499	0.027136846	0.582234739	-3.464814308
CDC42BPB	-180.952381	2379.5	-1.31462294	0.209359737	0.950641577	-5.14475565
MMP24-AS1	-180.9047619	581.1875	-2.574213409	0.021790106	0.544436166	-3.273881086
GGH	-180.6825397	542.0625	-1.923846244	0.074539554	0.785821834	-4.325213481
TUG1	-180.3968254	1090.1875	-1.936653005	0.072831311	0.78032365	-4.305941791
INTS1	-180.3174603	1498	-0.977027213	0.34481793	0.997891045	-5.496214934
QPCT	-180.2222222	963.375	-1.488134775	0.158463444	0.924603649	-4.933033587
CLK1	-180.1111111	977.3125	-0.929781633	0.367935951	0.997891045	-5.538378438
RAET1E	-179.8253968	255.4375	-5.363396569	9.34E-05	0.085373357	1.52457527
GNAI3	-179.8253968	1326.4375	-1.723940174	0.106290156	0.831733129	-4.616296753
ATP5H	-179.8253968	1418.4375	-1.58020755	0.135949573	0.881972034	-4.813097414
CASP4	-179.6984127	1575.9375	-1.036727003	0.317100638	0.997891045	-5.440362307
RNF39	-179.6190476	303.75	-3.12023764	0.007374089	0.364650039	-2.319767602
ARID1B	-179.5555556	1119	-2.769494608	0.014836836	0.465949815	-2.937215221
FOXN3	-179.4761905	1366.8125	-1.27435475	0.222885886	0.950641577	-5.191042362
KANK1	-179.4285714	1001.5	-2.095061852	0.05445421	0.72085038	-4.062015094
ZG16B	-179.3650794	565.75	-1.401907536	0.182304105	0.950641577	-5.040675929
IGBP1	-179.2857143	1065.5625	-1.39843756	0.183322269	0.950641577	-5.044909117
SLC11A2	-179.1746032	704.5	-3.273123612	0.005426908	0.318023799	-2.047747633
GATA3	-178.8571429	650.75	-2.010169114	0.063694285	0.75093602	-4.193980569
CARD14	-178.8253968	487.875	-3.662091295	0.002487379	0.240384885	-1.354400577
GPR107	-178.8095238	1695.4375	-1.54787407	0.143524622	0.896731025	-4.855784437
TTC39A	-178.4126984	552.5	-2.897852932	0.011499031	0.431562987	-2.712746984
SLC12A2	-178.1269841	1195.625	-0.566918547	0.5795723	1	-5.798378473
EBP	-177.9365079	660.375	-1.973149315	0.068156065	0.766455462	-4.25063944
KIAA0513	-177.8571429	703.1875	-3.482278965	0.003566455	0.276307871	-1.674730276
VANGL2	-177.4126984	404.9375	-3.365410753	0.00450922	0.301637559	-1.883197879
PRDX6	-177.3650794	1723.625	-1.047279096	0.312374237	0.997030717	-5.43019645
C1orf106	-177.3492063	418.1875	-3.730096434	0.002171119	0.227899512	-1.233549253
SLC35E2B	-176.952381	723.25	-2.871317243	0.012122523	0.437881213	-2.759321455
MIR205HG	-176.8095238	689.3125	-2.769503825	0.014836566	0.465949815	-2.937199184
GTF3C5	-176.6984127	1028.25	-2.447647383	0.027874452	0.583361059	-3.488073305
CCT6A	-176.6825397	1576.8125	-1.39718809	0.18369003	0.950641577	-5.0464315
TSPAN5	-176.6349206	493.5	-3.517931221	0.003320306	0.271661458	-1.611154783
GPR108	-176.4285714	990.8125	-2.040916896	0.060193131	0.742509149	-4.146503739
FABP5	-176.2222222	724.125	-1.421996691	0.176500483	0.949529666	-5.016016196
DOK4	-176.1269841	763.5	-3.000367125	0.009372693	0.39532272	-2.532117843
NOL6	-175.968254	990.125	-1.84484383	0.085900276	0.813372263	-4.442494111
ATP5G2	-175.952381	1544.6875	-0.803041646	0.435113691	1	-5.642298934
GLRX	-175.8888889	678.9375	-2.706701218	0.016797009	0.490406803	-3.046182454
MAST4	-175.6031746	935.0625	-3.328049035	0.004860416	0.308528186	-1.949831962
FEM1A	-175.6031746	733.0625	-2.994409696	0.009484897	0.396383907	-2.542642268
MCM4	-175.5873016	1039.625	-2.118758667	0.052104956	0.709738748	-4.024695725
EIF4A2	-175.5238095	1524.875	-1.043116374	0.314232596	0.997891045	-5.434217239
MRPS18B	-175.3968254	893.375	-2.447721902	0.027870432	0.583361059	-3.487948277
ARL5A	-175.3809524	473.9375	-2.52323229	0.024069692	0.565502181	-3.360585913
OASL	-175.031746	414.3125	-1.663074294	0.118081649	0.853973111	-4.700999317
LCE1E	-174.8412698	218.0625	-1.722039737	0.106642124	0.832330286	-4.61897068
NUDCD3	-174.5873016	1220.0625	-1.764079215	0.09909104	0.816155304	-4.559392277
PGLS	-174.4761905	874	-1.607000697	0.129933921	0.86787397	-4.777271259
RUVBL2	-174.3650794	1317.9375	-1.33923028	0.201423266	0.950641577	-5.115926141
TST	-174.3174603	535.625	-2.699100097	0.01705071	0.494938409	-3.059330394
RPL18A	-174.2857143	3490.75	-0.215118198	0.832717159	1	-5.93405656
MED13L	-174.1904762	1404.125	-1.398853861	0.183199871	0.950641577	-5.044401662
DDX56	-174	1001.875	-2.329595183	0.034983854	0.6338242	-3.684351023
GJB5	-173.984127	503.4375	-2.575023618	0.021755609	0.544436166	-3.272498765
SSU72	-173.952381	1873.5625	-0.822170191	0.424495867	1	-5.627489582
ARPC1A	-173.8888889	1145.8125	-2.428872431	0.028904975	0.592588837	-3.51953027
ZNF395	-173.8253968	1348.0625	-1.008342921	0.330071216	0.997891045	-5.46727158
NDUFS5	-173.8095238	1171.625	-1.850391894	0.08505446	0.81240349	-4.434350266
SOWAHC	-173.7936508	578.1875	-2.191074934	0.045503659	0.686207291	-3.90958269
CPSF3L	-173.7142857	983	-1.496966716	0.156175752	0.919129297	-4.921747887
EFS	-173.6984127	622.5625	-2.061733778	0.057923928	0.732755652	-4.114152044
ABCC1	-173.6666667	1451.6875	-2.109258003	0.053035349	0.711159748	-4.039682489
NXF1	-173.6507937	1079.25	-1.67933113	0.114825689	0.8519998	-4.678567129
HNRNPAB	-173.3333333	2083.5	-1.062311404	0.305730212	0.991732343	-5.41556394
SIRT7	-173.2698413	450.75	-4.091669458	0.001058242	0.17072168	-0.595955958
MLLT6	-173.0634921	1802.0625	-0.98373874	0.341618796	0.997891045	-5.490078189
TBC1D9B	-172.9047619	3128.6875	-0.684897219	0.504374596	1	-5.726665591
UBB	-172.7142857	8901.4375	-0.245277736	0.809731262	1	-5.927142571
RPL21P16	-172.6666667	424.125	-2.505032867	0.024937568	0.569315763	-3.391402198
AGAP3	-172.6349206	1063.25	-1.523242965	0.149533101	0.907803377	-4.887892981
MAP2K3	-172.5555556	1158.0625	-1.553303945	0.142227984	0.893436194	-4.848658213
CARHSP1	-172.3968254	1147.6875	-1.703109808	0.110204169	0.840561549	-4.645503429
PGAM1	-172.3492063	1195.375	-1.572072553	0.137822572	0.885334729	-4.823894156
MPP7	-172.1904762	478	-3.161845754	0.006784151	0.347191039	-2.245840956
RPL36AP37	-172.1269841	3864.25	-0.463333701	0.650108063	1	-5.850681331
TOX4	-171.6349206	1009.6875	-2.656364888	0.018547705	0.512138312	-3.133068559
RPL9P8	-171.4761905	2561.3125	-0.368148512	0.718162421	1	-5.889736219
HAX1	-171.4603175	912.875	-2.280324694	0.038431757	0.652755357	-3.76513466
MAP3K9	-171.3809524	361.6875	-4.318285416	0.000677911	0.141212756	-0.202309546
PGRMC2	-171.3809524	991.6875	-2.030560465	0.061352192	0.745509391	-4.162536345
NISCH	-171.3809524	1569.6875	-0.9555041	0.355219639	0.997891045	-5.515648747
NDUFS2	-170.968254	1269.3125	-1.742911348	0.10283217	0.824546905	-4.589503056
HARS	-170.8253968	1004.375	-2.102533868	0.053703093	0.715982255	-4.050269694
ZER1	-170.7619048	1017.625	-2.357356631	0.033171919	0.625703573	-3.638528072
ANKHD1-EIF4EBP3	-170.5396825	744.5	-3.37176804	0.004452041	0.301637559	-1.871858267
RPL23P8	-170.4603175	593.3125	-1.405154467	0.181355598	0.950641577	-5.036707815
SZT2	-169.6190476	873.125	-1.935999185	0.072917656	0.78032365	-4.306927372
ARGLU1	-169.6031746	882.6875	-1.088406491	0.294444264	0.977178696	-5.38974651
ATP6AP1	-169.3333333	1793.25	-0.693440507	0.499157775	1	-5.720980752
NCOA4	-169.3015873	2820.375	-0.934369633	0.365645041	0.997891045	-5.534364046
EIF2B5	-168.952381	929.75	-2.718647999	0.016405652	0.487837584	-3.025498548
UPF1	-168.9365079	1759.3125	-0.86000779	0.40399229	0.997891045	-5.597271198
PSME1	-168.9047619	2723.4375	-0.438444243	0.667624469	1	-5.861733807
DCAF8	-168.6349206	1401	-1.850991531	0.084963492	0.81240349	-4.433469223
MFSD5	-168.4603175	785.1875	-2.475279705	0.026421269	0.579278875	-3.441620478
IL33	-168.3492063	487.125	-3.047914435	0.008522864	0.380716342	-2.448014418
UBR4	-168.3174603	3293.25	-0.740899969	0.470762647	1	-5.688211971
PKP4	-168.1746032	1042.3125	-2.998567661	0.009406446	0.39532272	-2.535297112
GARS	-168.0634921	1281.25	-1.949275438	0.071182425	0.776312246	-4.286878751
MVD	-168.047619	502.8125	-1.706758623	0.109509578	0.83886816	-4.640403599
KYNU	-168.015873	373.9375	-2.808396645	0.013736168	0.455609613	-2.86941327
HEBP2	-167.7142857	796.625	-1.30673559	0.211956078	0.950641577	-5.153909487
WDR26	-167.6666667	1448.3125	-1.439254869	0.171637244	0.940612341	-4.994626276
SERINC5	-167.6031746	614.5625	-3.889807731	0.001578988	0.202811679	-0.950730509
TPRG1L	-167.4920635	1383.5	-1.295155819	0.215814484	0.950641577	-5.167271605
APOL6	-167.4126984	671.3125	-2.097161444	0.054242177	0.719297519	-4.058716772
DDI2	-167.0952381	628.5625	-3.170256506	0.006670718	0.347191039	-2.230886282
TP53	-167.0634921	905.6875	-1.848567681	0.08533174	0.81240349	-4.437029551
NSDHL	-167.047619	529.25	-2.250934858	0.040638064	0.663056847	-3.812977662
ATP13A1	-166.9206349	978.75	-1.947800392	0.07137335	0.776358981	-4.289109936
MARK2	-166.8095238	782.6875	-2.384074873	0.031512233	0.61143162	-3.594227767
NDRG4	-166.7777778	405.8125	-2.523935333	0.024036753	0.565502181	-3.359394012
C12orf57	-166.7142857	1138.0625	-1.082972914	0.296768426	0.980132637	-5.39516558
PSME3	-166.5238095	1519.8125	-1.72641957	0.105832497	0.830687985	-4.612805442
IGL	-166.3968254	856.3125	-0.332699229	0.744195149	1	-5.902043206
CDC42SE1	-166.015873	1695.8125	-1.253539019	0.230144866	0.950641577	-5.214528449
WNT3	-166	454.375	-2.59307207	0.021000652	0.538355464	-3.241671534
TMPRSS11D	-165.8253968	237.5625	-2.740595588	0.015709637	0.476660019	-2.987440448
DDX60	-165.7619048	371.8125	-1.841585545	0.086400509	0.814815774	-4.447270196
SPTLC2	-165.7460317	1072.375	-3.019247296	0.009025672	0.392457826	-2.498743941
MAP3K6	-165.6507937	1250.75	-1.049517396	0.311378317	0.996812701	-5.428028857
GTF2IP1	-165.4761905	588.9375	-1.790725439	0.094552972	0.815868068	-4.521172596
SH3BP5L	-165.1587302	717.1875	-2.565367504	0.022170176	0.548120926	-3.288964596
KMT2B	-165.0793651	789	-2.313082265	0.036105544	0.63834929	-3.71150415
PRKCD	-165.047619	924.125	-2.474944092	0.026438477	0.579278875	-3.442185766
ATP6V1B2	-165.031746	1836.6875	-1.788478753	0.094928363	0.815868068	-4.524408534
RIPK4	-164.7460317	417.8125	-2.392532516	0.031003481	0.607912073	-3.580164862
SRSF3	-164.031746	2400.125	-0.807358064	0.432703005	1	-5.638984754
RPL9P7	-163.8571429	2538.3125	-0.470415431	0.645162476	1	-5.847428589
ABCD3	-163.7777778	536.125	-4.109940264	0.001020752	0.167772589	-0.564022451
KCNK6	-163.7460317	575.25	-3.335553681	0.004787744	0.307478706	-1.936448985
FLOT2	-163.6507937	2124.625	-0.928448801	0.368603321	0.997891045	-5.539541382
MKI67	-163.5079365	985.6875	-1.013118465	0.327862677	0.997891045	-5.462788867
FAR2	-163.4761905	254.8125	-1.577491819	0.136572409	0.883329797	-4.816705941
GAK	-163.4603175	1096.375	-1.823671747	0.089197515	0.815868068	-4.473440039
CYP26B1	-163.3015873	847	-1.265978027	0.225784974	0.950641577	-5.200530154
SCRIB	-163.2539683	634.6875	-1.725572878	0.105988588	0.831263992	-4.613998049
POLE	-163.1111111	741.75	-2.977854286	0.009803703	0.403830199	-2.571872557
CBLC	-163.0952381	339.3125	-3.649649556	0.002550092	0.241795678	-1.376532628
GRB7	-163.0634921	307.4375	-5.543536564	6.73E-05	0.079673689	1.804896153
MAPK6	-163	797.6875	-1.374862869	0.190363598	0.950641577	-5.073462171
POU3F1	-162.968254	328.8125	-3.434221471	0.00392751	0.286565649	-1.760450158
CXXC1	-162.968254	759.8125	-2.220736174	0.04302841	0.674413709	-3.861857778
HNRNPH1	-162.7142857	1509.8125	-1.077518127	0.299115302	0.983586824	-5.400582948
SYMPK	-162.6984127	1074.375	-1.76967	0.098123225	0.815868068	-4.551402195
MMADHC	-162.6666667	1045.5	-1.285876242	0.218946723	0.950641577	-5.177912965
LOC729317	-162.5714286	1005.875	-2.488099968	0.025771894	0.574657499	-3.420007023
BMP7	-162.4285714	350.9375	-3.413855908	0.004091372	0.294776732	-1.796779928
ZNF770	-162.2539683	522.125	-2.407424103	0.030126606	0.602222371	-3.555358558
JAG1	-161.952381	1920.8125	-1.05854204	0.307386386	0.992402711	-5.419249603
UQCRQ	-161.9365079	1407.375	-1.52703828	0.148593639	0.90596149	-4.882968874
METAP2	-161.7619048	880.5625	-1.798591858	0.093248954	0.815868068	-4.509823159
PLXDC2	-161.6190476	1012.625	-1.535519747	0.146512232	0.901336074	-4.871934002
DHX30	-161.5238095	1261	-1.62784925	0.125412521	0.864319153	-4.749114912
NMT1	-161.3174603	1659.3125	-1.272874176	0.22339614	0.950641577	-5.192722876
MRPL14	-161.3015873	776.875	-2.399939476	0.030564343	0.605011471	-3.567833586
RHOT2	-161	844.5625	-1.469163855	0.163472412	0.927212385	-4.957114046
DNAJB2	-160.984127	959.125	-1.699000085	0.110991108	0.843670924	-4.651239139
APOC1	-160.968254	330.6875	-1.446293345	0.169685972	0.935942494	-4.98584879
ST13	-160.9047619	1101.9375	-1.939739719	0.072424924	0.779780185	-4.301286351
ARPC5L	-160.8571429	742.625	-2.39958062	0.030585482	0.605131957	-3.568431346
CARD18	-160.7619048	196	-3.095819166	0.007743694	0.373089685	-2.363106289
ELAC2	-160.7142857	1294.6875	-1.473422709	0.162336563	0.924603649	-4.951727371
LUC7L3	-160.7142857	653.6875	-1.112093853	0.284470108	0.969140107	-5.365858419
FOXN1	-160.6031746	366.625	-4.293466852	0.000711634	0.143767993	-0.245148931
GAL	-160.5873016	137.1875	-1.547277026	0.143667805	0.897153896	-4.856566953
CD44	-160.5238095	9407.4375	-0.23086669	0.820693305	1	-5.930558378
CBR3	-160.2380952	429.5625	-2.165627178	0.047732448	0.696099024	-3.950295582
TBC1D8	-160.2380952	559.5625	-2.121854112	0.051805098	0.709104753	-4.019805827
MAT2A	-159.984127	1776.5625	-0.974515393	0.346020649	0.997891045	-5.498502285
MYL12B	-159.952381	3824.6875	-0.43603119	0.669333634	1	-5.862773851
VPS36	-159.7936508	534.3125	-2.884656239	0.011805072	0.433028576	-2.735919514
IL18	-159.7460317	562	-1.831997823	0.08788761	0.815868068	-4.46129541
FAM219B	-159.4761905	755.5625	-2.252582336	0.040511307	0.66261391	-3.810302788
CORO2A	-159.1746032	455.25	-4.240801398	0.000789006	0.150333751	-0.336285703
UBAC2	-159.1269841	1161.9375	-2.486853849	0.025834337	0.57541156	-3.422109507
PLA2R1	-159.0793651	651.625	-2.082779988	0.055709926	0.723855037	-4.08127653
ATP2B4	-158.9206349	2690.25	-0.749910459	0.46548504	1	-5.681764646
RALGPS2	-158.8888889	401.375	-2.66583873	0.01820524	0.507507826	-3.116749122
SCP2	-158.8571429	1111.5	-1.573356254	0.137525557	0.884829707	-4.822192955
MGEA5	-158.7936508	802.75	-1.791437097	0.094434338	0.815868068	-4.520147072
ACACB	-158.7460317	759.4375	-1.037255426	0.316862722	0.997891045	-5.439855306
SF3B5	-158.6825397	1658.6875	-1.534682597	0.14671657	0.901684052	-4.873025074
NELFCD	-158.4126984	993.25	-1.937856721	0.072672589	0.78032365	-4.304126808
SIDT2	-158.3492063	1141.5	-1.446596006	0.16960248	0.93583976	-4.985470653
ARHGAP40	-158.2698413	264.3125	-2.851909738	0.012599376	0.443156782	-2.793331986
PPP4R1	-158.0634921	1548.625	-1.179344448	0.257537017	0.950641577	-5.295734665
PTPRZ1	-158.015873	415.3125	-3.193799472	0.006363118	0.342458428	-2.189008244
MKRN1	-157.7777778	1254.75	-1.457733593	0.166553718	0.932317907	-4.97151581
PREP	-157.6984127	735.5625	-3.515735548	0.00333496	0.271661458	-1.615069535
DHRS9	-157.6825397	408.125	-1.945592886	0.07165995	0.777380141	-4.292447332
CEBPB	-157.6507937	1358.25	-1.10745043	0.286405148	0.96979094	-5.370574896
ACAT2	-157.5873016	452.5	-1.999005455	0.065010865	0.755312628	-4.211125151
TOB1	-157.4761905	613.4375	-1.7835811	0.09575128	0.815868068	-4.531454174
MAOA	-157.4126984	526.6875	-1.947171446	0.0714549	0.776730527	-4.290061012
CNBP	-157.3333333	4154.5	-0.331506333	0.745077046	1	-5.902436067
NDUFB4	-157.2857143	1067.1875	-1.142410676	0.272076778	0.957834132	-5.334664253
RNF185	-157.2222222	788.4375	-2.259701225	0.039967831	0.660246018	-3.798734779
COQ9	-156.968254	745.4375	-3.754188292	0.002069108	0.223014364	-1.190790085
SETD8	-156.9206349	561.125	-3.879201062	0.001612665	0.204244138	-0.969461631
RPL14	-156.8730159	5690.8125	-0.264913913	0.794861384	1	-5.922158583
NPM1	-156.6984127	1703	-0.785200004	0.445168897	1	-5.655826485
ZNF598	-156.6825397	693.5625	-2.24906663	0.040782255	0.663524483	-3.81600993
ILVBL	-156.6507937	679.6875	-1.849012645	0.085264031	0.81240349	-4.436376158
PSME2	-156.6031746	1327.375	-0.994708009	0.336435567	0.997891045	-5.479970264
PIK3R2	-156.4920635	1240.3125	-1.086388595	0.295305818	0.978229358	-5.391761667
NOMO2	-156.4603175	1117.4375	-1.218805483	0.242670061	0.950641577	-5.253036742
ADTRP	-156.3650794	202.8125	-3.94507919	0.001414714	0.191500898	-0.85325707
IDH3B	-156.3015873	1110.0625	-1.912825908	0.076038421	0.788465635	-4.3417401
PPIP5K1	-156.2380952	321.3125	-5.238114184	0.00011765	0.085578452	1.3264189
BTBD2	-156.1746032	1454.5625	-1.042398161	0.31455404	0.997891045	-5.43490959
PACSIN3	-156.1111111	595.8125	-3.138303346	0.007111943	0.357460266	-2.287681207
CTDSP1	-156.047619	1983.0625	-0.725658583	0.479772641	1	-5.698954149
COBL	-156	473.75	-2.412077079	0.029857488	0.601710927	-3.547595933
POLDIP3	-155.8253968	1555.9375	-1.410882078	0.179692313	0.950641577	-5.029691502
SRRT	-155.7619048	1251.1875	-1.621626345	0.126747661	0.864319153	-4.757544361
DCTN1	-155.6190476	3374.25	-0.573458116	0.575255148	1	-5.794738766
RAB24	-155.5714286	566.9375	-3.0179401	0.009049285	0.392457826	-2.501055594
PRSS22	-155.5396825	507.0625	-2.029394505	0.061483955	0.745509391	-4.164338722
TMEM184A	-155.1587302	288.5625	-3.143462933	0.007038785	0.355308866	-2.278513946
KEAP1	-155.0634921	1330.9375	-0.939990662	0.362851782	0.997891045	-5.529422173
LIPM	-155	242.1875	-3.229928752	0.005918281	0.329700403	-2.124696402
TRPV3	-154.9365079	455.4375	-2.075737641	0.056441933	0.726588232	-4.092295646
PSMB2	-154.8888889	1108.125	-2.03346981	0.061024537	0.744347535	-4.158036667
FABP5P1	-154.6825397	464.4375	-1.512203633	0.152294246	0.912918113	-4.902166785
RPS2P7	-154.6666667	491	-0.968047924	0.349131037	0.997891045	-5.504368287
CHP2	-154.3968254	305.5625	-3.46069866	0.003724273	0.280191019	-1.713220589
ERCC1	-154.3809524	1054.125	-1.404810533	0.181455877	0.950641577	-5.037128461
PTGER3	-154.2222222	386.75	-3.839734778	0.001744511	0.211558939	-1.039226915
UBE4B	-154.2222222	1091.75	-2.763775523	0.01500573	0.468814135	-2.947164658
SOAT1	-154.1587302	356	-1.356529604	0.195990581	0.950641577	-5.095415357
SPRYD3	-153.9365079	858.875	-2.017357916	0.062859423	0.749630548	-4.18291397
PPP1R13B	-153.9047619	489	-5.515207138	7.09E-05	0.079673689	1.761175722
WWP2	-153.8571429	1185.6875	-1.447439889	0.169369866	0.935556104	-4.984416024
WDR59	-153.7777778	568.5	-4.632051497	0.00036894	0.108266462	0.332727607
NCOR1	-153.6190476	1381.125	-1.096177298	0.291143898	0.973416722	-5.381957081
SPSB3	-153.4603175	590.75	-1.630842863	0.124774568	0.864319153	-4.745052187
CHAC1	-153.4285714	323.875	-2.623271558	0.019793546	0.522609141	-3.189946882
USP5	-153.3968254	1591	-1.304363184	0.212742043	0.950641577	-5.156654532
SLC25A11	-153.3492063	736.6875	-1.513167794	0.15205139	0.912918113	-4.900923035
PDCD6IP	-153.3333333	1257.25	-1.77323695	0.09751013	0.815868068	-4.546296399
ATP6V1D	-153.2857143	562.9375	-3.236685222	0.005838595	0.327585774	-2.112664139
GSTZ1	-153.2539683	425.0625	-4.247785795	0.000778269	0.14998103	-0.324181589
PDLIM2	-153.1904762	978.3125	-1.184114905	0.255703323	0.950641577	-5.290633089
ATP2A2	-153.1269841	3636.5625	-0.655814987	0.522369857	1	-5.745523749
GPR87	-152.968254	419.1875	-3.065105704	0.008234715	0.374943888	-2.417562563
VPS39	-152.968254	1326.1875	-1.709924667	0.108909996	0.837429722	-4.63597291
CNDP2	-152.968254	1354.1875	-1.20409769	0.248131354	0.950641577	-5.269082918
AFG3L2	-152.9206349	859.875	-2.897130185	0.011515588	0.431562987	-2.71401659
C19orf66	-152.5555556	906.8125	-1.041487391	0.314962008	0.997891045	-5.435786981
CDK5RAP3	-152.3174603	813.25	-1.743385846	0.102746964	0.824546905	-4.588830562
NET1	-152.3015873	923.8125	-1.754932265	0.100692645	0.820958513	-4.572431135
MRPS25	-152.2380952	604.0625	-2.028880364	0.06154214	0.745509391	-4.165133329
IL20RA	-152.2222222	315.625	-3.65020039	0.002547282	0.241795678	-1.375552643
UBL4A	-152.2063492	882.1875	-1.86760416	0.082477655	0.804746787	-4.408994625
MXI1	-152.047619	581.8125	-1.945938968	0.07161495	0.777374632	-4.291924247
MREG	-152.031746	511.375	-3.311872197	0.005020834	0.31150093	-1.97867685
SGSM3	-151.984127	887.0625	-1.790860593	0.094530431	0.815868068	-4.520977854
XKRX	-151.8730159	288	-3.196348048	0.006330677	0.342086326	-2.184473379
VPS52	-151.4126984	849.3125	-2.63452929	0.019360924	0.519951381	-3.170620576
GALNT1	-151.2857143	902.8125	-1.497937892	0.155925894	0.918553426	-4.920504002
TRIM7	-151.2222222	362.0625	-5.212582291	0.000123339	0.085578452	1.285718454
GPR115	-151.1587302	297.3125	-3.973446186	0.001337264	0.185176669	-0.803322929
GYS1	-150.8888889	979.875	-1.779932018	0.096368512	0.815868068	-4.536696028
WASF2	-150.7301587	3265.5	-0.512662665	0.616025282	1	-5.827034786
MRPL4	-150.4761905	635.5	-1.7271908	0.105690492	0.830444305	-4.611718808
TSKU	-150.3809524	985.875	-1.065655797	0.304266255	0.989598534	-5.412284565
RPS13	-150.3650794	7161.4375	-0.114448756	0.910475705	1	-5.950605666
EIF4BP6	-150.2222222	741.5	-2.205490301	0.044284541	0.678615615	-3.886424288
PON2	-150.015873	568.8125	-3.742930712	0.002116158	0.225068485	-1.210766667
ANKRD11	-149.952381	1103.0625	-1.192450984	0.252523203	0.950641577	-5.281678475
LAP3	-149.8888889	1333.3125	-0.994143995	0.336700703	0.997891045	-5.480492347
LANCL1	-149.7460317	688.375	-2.071041867	0.056934941	0.728553877	-4.099632773
SLC22A23	-149.5079365	867.8125	-2.03704858	0.060623692	0.743188739	-4.152497101
POLRMT	-149.4920635	584.375	-2.364216883	0.032738045	0.622007375	-3.627171782
TTC39B	-149.2698413	344.25	-4.189428441	0.000872789	0.15924453	-0.425478021
SRXN1	-149.1904762	624.0625	-3.09583174	0.007743499	0.373089685	-2.363083982
CWH43	-149.031746	447.6875	-3.813152128	0.001839433	0.213984974	-1.08627581
NADSYN1	-148.9365079	955.0625	-2.067337951	0.057326607	0.729566817	-4.10541427
ACLY	-148.7460317	2008.8125	-0.69404098	0.498792303	1	-5.720578721
MRPL37	-148.6507937	882.1875	-1.892491941	0.0788756	0.795447025	-4.372094006
TET3	-148.5238095	553.6875	-3.162559673	0.006774449	0.347191039	-2.244571711
MRPL43	-148.3015873	995.5625	-2.097109174	0.054247446	0.719297519	-4.058798905
KIAA1967	-148.2063492	1386.9375	-1.273858027	0.22305697	0.950641577	-5.191606334
RGS12	-148.1587302	808.625	-2.437834351	0.028408625	0.586299761	-3.504525644
SDCBP2	-148.1269841	373.75	-3.005478004	0.009277476	0.395108451	-2.523086481
MYO6	-148.0634921	461	-2.895000773	0.011564508	0.432089153	-2.717756864
CYB561D1	-147.8730159	501.75	-3.294259206	0.005201512	0.315827359	-2.010076873
VPS35	-147.6349206	1090.1875	-2.054998943	0.05864933	0.736292612	-4.124636897
GLB1L2	-147.6031746	252.3125	-5.05689996	0.000164788	0.085578452	1.035261225
C3orf37	-147.5714286	707.4375	-2.476581617	0.026354618	0.579278875	-3.439427355
FLAD1	-147.5079365	548.6875	-2.537463225	0.02341131	0.559696239	-3.336438588
LDLRAP1	-147.4920635	648.25	-2.424243789	0.029164552	0.594575297	-3.527272002
DAAM1	-147.1904762	564.9375	-2.057185553	0.058412902	0.735267447	-4.121234658
WBP2	-147.047619	1315	-1.081632044	0.297344056	0.980924089	-5.396499377
LRPPRC	-147.031746	939.5625	-1.681029254	0.114490135	0.8519998	-4.676215823
LSR	-146.984127	552.25	-3.068133666	0.008184969	0.374943888	-2.412196744
ANKRD17	-146.9365079	1005.9375	-1.931512969	0.073512618	0.784141089	-4.313685031
RASAL1	-146.7777778	354.5625	-4.850014026	0.000243331	0.097104508	0.696521894
AMOTL1	-146.3809524	1590.625	-1.287509092	0.218392961	0.950641577	-5.1760448
CBX7	-146.2698413	637.5625	-1.856504075	0.084131279	0.811357883	-4.4253619
HK1	-146.0952381	3095.75	-0.646468999	0.528229714	1	-5.751421311
SMPD4	-146.0634921	933.875	-1.896810001	0.078265249	0.794169058	-4.365663437
GSDMC	-145.8571429	462.1875	-1.490185597	0.15792974	0.924413124	-4.930417218
HS6ST1	-145.8571429	913.1875	-1.28269767	0.2200279	0.950641577	-5.181544321
EMC3	-145.7460317	1099.125	-2.223122544	0.042834834	0.673733672	-3.858005696
EIF3H	-145.6984127	2194.8125	-0.560268737	0.583979436	1	-5.802038729
CEBPG	-145.6507937	726.5	-1.694291205	0.111898808	0.846853685	-4.657800192
LYPLA1	-145.4603175	521.25	-2.03817354	0.060498188	0.743112945	-4.150754748
ATP6V1E1	-145.4444444	1587.8125	-1.382852263	0.187952973	0.950641577	-5.063826178
HP1BP3	-145.1587302	1305.9375	-1.317353786	0.208466769	0.950641577	-5.141576439
PCBP2	-145.1587302	5427.9375	-0.29200325	0.774483415	1	-5.914660146
FAM73B	-145.1111111	392.625	-2.984266365	0.009678993	0.402403885	-2.560554304
LCE1D	-145.1111111	227.625	-1.541479739	0.145064427	0.897605327	-4.864154301
ACIN1	-145.047619	1760.875	-0.965879566	0.350178252	0.997891045	-5.5063274
THBD	-144.9206349	1723.375	-0.891810921	0.387274878	0.997891045	-5.570932763
PI4KB	-144.8253968	1422.75	-1.68404739	0.113895851	0.8519998	-4.672032989
RAB5A	-144.6666667	735.375	-1.244475265	0.233363283	0.950641577	-5.224659813
FARSA	-144.6031746	816.625	-1.637983665	0.123264131	0.863369489	-4.735341259
SNX21	-144.5396825	674.875	-1.73664588	0.103963109	0.827574193	-4.598372265
PSMD11	-144.4285714	827.8125	-2.97723806	0.009815771	0.403913458	-2.572960086
GBAP1	-144.3809524	280.5	-2.841289064	0.012868052	0.445878099	-2.811924428
HILPDA	-144.3333333	311.1875	-2.886397672	0.011764234	0.433028576	-2.732862811
AADACL2	-144.3015873	222.3125	-3.744248467	0.002110595	0.225068485	-1.20842796
HN1L	-144.2698413	888.4375	-2.704971093	0.016854431	0.491726201	-3.049175952
UBR5	-143.8571429	1251.0625	-1.345078528	0.199573217	0.950641577	-5.109014549
CSNK2A2	-143.8412698	560.625	-2.328158987	0.035080091	0.634709675	-3.686715729
PITPNA	-143.8412698	1856.625	-0.877774941	0.394594633	0.997891045	-5.582661976
EML2	-143.5396825	476.3125	-2.793911189	0.014136374	0.455937035	-2.89468469
STUB1	-143.5079365	1581.4375	-0.754802527	0.462634982	1	-5.678234197
RAB27B	-143.4761905	347.5625	-2.683511816	0.017582673	0.500597389	-3.086263826
SRD5A1	-143.3650794	302.5	-2.53508571	0.023520088	0.560176597	-3.340475854
LRRC8B	-143.1428571	344.375	-5.212893341	0.000123268	0.085578452	1.28621494
AARS2	-143.031746	372.3125	-3.292848421	0.005216262	0.315827359	-2.0125917
OXCT1	-143.015873	497.875	-3.17879502	0.006557487	0.347191039	-2.215700969
GPSM2	-142.9047619	494.8125	-2.284618165	0.038119028	0.651572825	-3.758123499
BCKDK	-142.8253968	1023.625	-1.303489655	0.213032025	0.950641577	-5.157664299
ATP6V0B	-142.4761905	1584	-0.904915388	0.380524202	0.997891045	-5.559833075
ST6GALNAC2	-142.4285714	354.6875	-4.864641929	0.000236676	0.097104508	0.720687703
ARL8B	-142.3968254	858.8125	-1.923368925	0.074603916	0.785821834	-4.325930385
ND5	-142.2222222	44986	-0.025606294	0.979925763	1	-5.956822807
DUS1L	-142.1269841	1016.375	-1.137323578	0.274127333	0.959600991	-5.33994681
RNPS1	-142.0952381	1292.5	-1.588329971	0.134101221	0.879083253	-4.802279608
PHLPP1	-141.9047619	441.25	-6.246996787	1.95E-05	0.054019864	2.846085659
TSC2	-141.8888889	1004.8125	-1.844407823	0.085967064	0.813372263	-4.44313351
GTF2I	-141.8571429	904.9375	-1.674767425	0.115731737	0.8519998	-4.684878663
TMC5	-141.7936508	298.1875	-2.22570733	0.042626082	0.673733672	-3.853831269
ANKLE2	-141.5396825	1066.1875	-1.399703153	0.182950378	0.950641577	-5.043366061
SUPT6H	-141.3492063	2118.9375	-0.994776883	0.3364032	0.997891045	-5.479906493
SF1	-141.3333333	1883.5	-0.790443704	0.442198506	1	-5.651879405
SH3GL1	-141.1428571	1986.25	-0.606565924	0.55366051	1	-5.775703763
SMOX	-140.968254	656.4375	-1.164935796	0.263136822	0.950641577	-5.311041963
SETD5	-140.9365079	1138.5625	-1.822598401	0.08936764	0.815868068	-4.475003269
SERINC2	-140.9206349	822.125	-1.476314636	0.161569042	0.924603649	-4.948063244
CKB	-140.9047619	985.6875	-1.307638673	0.211657503	0.950641577	-5.152863545
GSK3A	-140.8730159	1094.8125	-1.512931324	0.152110923	0.912918113	-4.901228128
BCKDHA	-140.8253968	859.5	-2.043854179	0.059868074	0.742488186	-4.141948991
CLPX	-140.6190476	457.8125	-3.315386353	0.004985542	0.310268972	-1.972411159
TJP1	-140.6031746	1051.375	-2.14367184	0.049736508	0.702056937	-3.985243657
KDM3A	-140.5238095	817.1875	-1.307742798	0.211623099	0.950641577	-5.152742913
BCR	-140.3333333	1708.9375	-1.17158216	0.260542296	0.950641577	-5.30400006
ARF6	-140.2857143	1476.625	-1.192854517	0.252370038	0.950641577	-5.281243715
DLX3	-140.2698413	300.1875	-3.10811093	0.007555404	0.370976163	-2.341295071
ARFGEF2	-140.2222222	789.875	-2.109149326	0.053046079	0.711159748	-4.039853732
ADAP2	-140.0634921	650.5	-2.160432131	0.048199753	0.696099024	-3.958579962
STOML2	-140.047619	1378.0625	-1.255127976	0.229584265	0.950641577	-5.212746363
FBXO42	-139.968254	539.875	-3.892808092	0.001569592	0.202462336	-0.945433411
DSC2	-139.9365079	1234	-0.611806978	0.550282705	1	-5.772597696
CCT8	-139.8095238	1090.5	-1.254416427	0.229835174	0.950641577	-5.213544617
DDX5	-139.7936508	4244.0625	-0.316340092	0.756321188	1	-5.907309709
SERINC3	-139.5714286	1667.9375	-0.877223626	0.394884025	0.997891045	-5.583119304
LOC100507303	-139.4603175	280.875	-3.274479794	0.005412157	0.318023799	-2.045330796
CES4A	-139.3968254	217.125	-3.159283749	0.006819083	0.347903063	-2.250395614
GAREM	-139.2539683	359.1875	-3.895677975	0.001560657	0.202462336	-0.94036728
LSS	-139.1746032	1319	-0.842080012	0.41362413	0.999658395	-5.611741276
IGHG4	-139.0952381	117.8125	-1.013333033	0.327763696	0.997891045	-5.46258703
SUFU	-139.031746	809.0625	-1.544862324	0.144248137	0.897179055	-4.859729651
GIGYF1	-139.031746	614.0625	-1.421832196	0.176547378	0.949529666	-5.016219164
YWHAQ	-138.8412698	3332.8125	-0.44965975	0.659705701	1	-5.856826685
DIDO1	-138.7142857	1048.3125	-2.101231472	0.053833323	0.716403456	-4.052318424
MCCC1	-138.6984127	408.875	-3.566299319	0.003013436	0.257216938	-1.524942898
MYO10	-138.6666667	1100	-1.508043716	0.153345811	0.914196322	-4.907526611
ESRRA	-138.6349206	606.125	-1.926427438	0.07419237	0.785764859	-4.321334975
APEX2	-138.6190476	567.6875	-2.37450096	0.032097686	0.617375465	-3.61012389
PGAM5	-138.4920635	569.1875	-2.173293951	0.047050499	0.692629519	-3.938052799
PMM1	-138.4603175	493.3125	-2.720832752	0.016335047	0.486646626	-3.021713509
SFPQ	-138.4603175	1645.3125	-0.874815245	0.39614988	0.997891045	-5.585114113
EPHB4	-138.2857143	1336.5	-0.95125903	0.357296859	0.997891045	-5.519437243
KLHDC8B	-138.2539683	424.625	-2.387763545	0.031289382	0.610167611	-3.58809676
YPEL3	-138.1428571	598.5625	-2.015456827	0.063079225	0.749844489	-4.185842549
LARP4B	-138.1269841	806.125	-2.331621493	0.034848499	0.6338242	-3.681013697
CGN	-137.6984127	306.3125	-4.005413682	0.001255137	0.180288876	-0.747130153
DTYMK	-137.6825397	594.875	-1.163934686	0.263529329	0.950641577	-5.312099827
SLC16A10	-137.6031746	183.6875	-5.917285456	3.46E-05	0.064978214	2.368787271
PCYOX1	-137.6031746	1097.6875	-1.270968057	0.224054411	0.950641577	-5.194884152
SOX9	-137.5714286	363.8125	-2.084897033	0.055491589	0.723610772	-4.077960391
AQP5	-137.5714286	793.8125	-0.628870633	0.539363743	1	-5.762310256
TRUB2	-137.5555556	560.375	-3.098003741	0.007709893	0.373089685	-2.359230552
DNAJC11	-137.3968254	944	-2.010121966	0.063699794	0.75093602	-4.194053082
TOMM40	-137.3492063	635.6875	-1.82994273	0.088209323	0.815868068	-4.464296057
WRNIP1	-137.1111111	703.125	-2.862899989	0.01232713	0.441044282	-2.774077826
RPS3P3	-137.031746	1164.9375	-0.918490949	0.373615766	0.997891045	-5.548183552
SF3A1	-136.9206349	1605.875	-1.036970043	0.316991196	0.997891045	-5.440129147
ATG4D	-136.8888889	440	-2.393317653	0.03095665	0.607912073	-3.578858427
SHMT2	-136.8730159	1190.5625	-1.245980548	0.232826342	0.950641577	-5.222981242
ARHGAP35	-136.8571429	1589.125	-0.996381676	0.335649672	0.997891045	-5.478419525
UBE3B	-136.7460317	687.0625	-2.765586034	0.014952061	0.46779588	-2.944015451
KRT31	-136.5396825	340.375	-1.150676692	0.268769671	0.952831954	-5.326039418
ATP13A4	-136.4603175	268.1875	-3.929176627	0.001460114	0.195669931	-0.8812781
RPA1	-136.2222222	1466.625	-1.869508286	0.082196937	0.803408011	-4.406181303
TOP2A	-136.1746032	488.3125	-2.118044511	0.052174365	0.709738748	-4.025823395
TSPYL1	-136.1587302	876.875	-2.381738401	0.031654169	0.612737803	-3.598109396
PITPNM3	-135.984127	415.0625	-2.515163619	0.024450831	0.567550081	-3.374257316
RPL34	-135.9047619	4606.875	-0.296054731	0.771450016	1	-5.913476738
BSPRY	-135.8253968	361.6875	-3.157866193	0.006838488	0.34845087	-2.252915562
MRPL23	-135.8253968	929.6875	-1.24035618	0.234837548	0.950641577	-5.229244882
PNPLA1	-135.7460317	248.5	-3.524984688	0.00327367	0.270456884	-1.59857948
MYCL	-135.6349206	335.4375	-2.475150473	0.026427894	0.579278875	-3.441838153
GRN	-135.5396825	6869.8125	-0.171292652	0.866397228	1	-5.942498594
STRA13	-135.4444444	783.1875	-1.242317379	0.234134705	0.950641577	-5.227063316
RER1	-135.3968254	1324.875	-1.584313083	0.135012606	0.880364299	-4.807634181
SLC25A28	-135.3174603	739.6875	-1.409322889	0.18014385	0.950641577	-5.031603592
BUB3	-135.3015873	998.25	-2.153701417	0.048811517	0.698352108	-3.969299438
GAS5	-135.3015873	1044.25	-1.177525001	0.258239042	0.950641577	-5.297676009
PRKAR2A	-135.2063492	789.625	-3.208104122	0.00618315	0.339128501	-2.163551439
BRMS1	-135.2063492	849.625	-1.357221825	0.195775692	0.950641577	-5.094590489
PSMB1	-135.031746	1741.8125	-1.304712819	0.212626065	0.950641577	-5.156250221
SMG7	-135	941.9375	-1.904275795	0.077220002	0.790798761	-4.354525673
TSPAN14	-134.984127	1564.5	-0.896464155	0.384868581	0.997891045	-5.567007824
ELOVL5	-134.8571429	791	-0.802554217	0.435386455	1	-5.642672173
CYP4F12	-134.7936508	277.25	-2.855906408	0.012499698	0.442320864	-2.786331814
GEMIN4	-134.7777778	625.8125	-2.152297292	0.048940046	0.699444247	-3.971533706
APOA1BP	-134.7301587	896.5	-1.958080601	0.07005232	0.771046965	-4.273540769
TM9SF4	-134.6825397	990.1875	-1.871113863	0.0819609	0.803402967	-4.403807802
SORT1	-134.5238095	916.8125	-1.851530569	0.084881791	0.81240349	-4.432677076
GATM	-134.5079365	577.375	-1.719580919	0.107099022	0.832502318	-4.622427498
C14orf159	-134.4285714	829.1875	-1.888188644	0.079488124	0.796721971	-4.378494324
CRKL	-134.3968254	738.3125	-3.709072223	0.002264293	0.232034638	-1.270888101
CYP4F8	-134.3968254	102.3125	-2.422080034	0.029286656	0.596176702	-3.530889192
SNX12	-134.3015873	700.6875	-2.024262603	0.062066992	0.746419172	-4.172265427
PIP4K2C	-134.2539683	550.375	-2.393506574	0.030945392	0.607912073	-3.578544045
LOC101928454	-134.2222222	662.5	-1.857290535	0.084013146	0.811357883	-4.424204109
NDUFA4	-134.1746032	1413.1875	-1.120366762	0.281046874	0.969116347	-5.357414842
TTC9	-134.1587302	373.75	-3.851196102	0.001705132	0.209637374	-1.018955609
TCHP	-133.984127	377.9375	-6.305443263	1.77E-05	0.054019864	2.928714423
CYFIP1	-133.968254	2576.5	-0.727536059	0.478657163	1	-5.697642028
ALOX12	-133.9206349	262.1875	-2.338160257	0.034415084	0.633352779	-3.670236478
ACVR1B	-133.7936508	835.6875	-1.456671027	0.166842599	0.932688651	-4.97285049
KIAA1191	-133.7301587	1024.9375	-1.917806578	0.075357665	0.78817163	-4.3342774
IKBKB	-133.7301587	874.9375	-1.885917819	0.079813071	0.796721971	-4.381868397
PLEKHG5	-133.7142857	549.5	-1.814784104	0.090614946	0.815868068	-4.486367602
THAP4	-133.6984127	917.0625	-1.480919872	0.16035307	0.924603649	-4.942217719
WNK1	-133.6349206	2681.3125	-0.70617291	0.491442178	1	-5.712386836
ADCK3	-133.6031746	593.4375	-2.380313043	0.031741054	0.613722634	-3.60047666
CIRBP	-133.5238095	1795.25	-0.513850249	0.615215524	1	-5.82643712
MGST1	-133.4444444	327.0625	-1.10674875	0.286698412	0.970213488	-5.37128619
VGLL4	-133.3968254	961.75	-2.448488817	0.027829097	0.583361059	-3.486661477
PSMD4	-133.3968254	1344.75	-1.244338662	0.233412057	0.950641577	-5.224812062
RELA	-133.2857143	1313.6875	-1.276440383	0.222168678	0.950641577	-5.188672495
MAN2C1	-133.2539683	793.8125	-1.488177375	0.158452342	0.924603649	-4.932979266
ELL2	-133.2380952	675.375	-1.688514625	0.113021168	0.849246209	-4.665832999
RBM8A	-133.1111111	678.875	-2.635260525	0.019333141	0.519899853	-3.169364438
SDR42E1	-133.0793651	299	-3.465253774	0.003690388	0.280191019	-1.705095765
CAMSAP1	-132.8253968	810	-2.398183014	0.030667942	0.605571344	-3.570759076
TRRAP	-132.8095238	1207.5625	-1.270230414	0.224309566	0.950641577	-5.195719858
FOSL2	-132.7460317	2238.8125	-0.537498943	0.599199698	1	-5.814259309
FKBP1A-SDCBP2	-132.6507937	337.1875	-2.759172707	0.015143016	0.47011172	-2.955168619
ATG9A	-132.4920635	1172.8125	-1.261072493	0.227496517	0.950641577	-5.206063582
TXLNA	-132.4603175	1119.9375	-1.697088558	0.111358802	0.845267702	-4.65390394
EIF3I	-132.4444444	2546.5	-0.609265302	0.551919384	1	-5.774107156
MAP7	-132.3809524	492.75	-6.091507997	2.55E-05	0.05918021	2.6233603
LAMTOR4	-132.3809524	1130.75	-0.848863652	0.409961968	0.997891045	-5.606298144
GDA	-132.3492063	168.875	-3.021427961	0.008986417	0.392457826	-2.494887327
MCCC2	-132.2380952	501.8125	-3.639859743	0.002600559	0.244848395	-1.393951574
MCM2	-132.2063492	724.9375	-1.522689432	0.149670536	0.907963147	-4.888610428
IDH3G	-132.2063492	1240.9375	-1.222578416	0.241284285	0.950641577	-5.248895404
LOC101927626	-132.1746032	349.0625	-1.454313833	0.167484942	0.932688651	-4.975808832
EPG5	-132.1269841	574.75	-3.336094252	0.004782551	0.307478706	-1.935484956
TK1	-132.031746	534.125	-1.586674259	0.134476243	0.879391712	-4.80448781
METAP1	-131.9047619	580.625	-3.717136018	0.002228087	0.230271979	-1.256564278
PICK1	-131.8571429	427.3125	-2.978185286	0.009797227	0.403830199	-2.571288384
SPTSSA	-131.8253968	873.4375	-0.789419489	0.442777702	1	-5.652652241
BCL11A	-131.8095238	308	-3.164061604	0.006754082	0.347191039	-2.241901416
MGST2	-131.4920635	530.25	-2.728614796	0.016085943	0.483697195	-3.008225091
SHMT1	-131.3968254	615.625	-2.867463305	0.012215788	0.440063926	-2.766078889
RBM15B	-131.3968254	1371.625	-1.302142776	0.213479762	0.950641577	-5.159220216
ATP11B	-131.3015873	763	-1.279458072	0.221134195	0.950641577	-5.185238196
RSL1D1	-131.2698413	1151.125	-1.140116664	0.273000026	0.957834132	-5.337048804
RAB18	-131.1746032	697.5	-1.573034783	0.137599885	0.884829707	-4.822619067
ZNF662	-131.1428571	232.625	-4.381756186	0.000598922	0.136355835	-0.09308047
NDEL1	-131.0793651	958.875	-1.132587564	0.276046861	0.9618276	-5.344847366
PAFAH1B1	-131.031746	1462.5625	-1.047044731	0.312478651	0.997030717	-5.430423184
NAB2	-131	572.6875	-1.925211838	0.074355692	0.785821834	-4.323161897
CCT2	-130.8095238	1115.4375	-1.332340992	0.203620381	0.950641577	-5.124038653
PAK4	-130.7460317	481.6875	-3.350835131	0.004643105	0.305011039	-1.90919528
NBL1	-130.5714286	1564.875	-0.435492002	0.669715801	1	-5.863005483
AP2S1	-130.3174603	1511.875	-0.842304072	0.413502829	0.999582361	-5.611562119
LCEP3	-130.2222222	231.25	-1.698000216	0.111183306	0.844696625	-4.652633265
ZNF335	-130.1587302	614.5	-2.794761701	0.014112565	0.455937035	-2.893201682
PNLIPRP3	-130.1111111	238.1875	-2.496685977	0.025345557	0.571811132	-3.4055108
PITRM1	-129.9047619	1063.5	-2.23433963	0.041935798	0.669653009	-3.839874678
MUC15	-129.6349206	210.0625	-5.380964014	9.05E-05	0.084864992	1.552152835
RDH13	-129.5714286	326.3125	-3.398645644	0.004218208	0.297165388	-1.823913389
TBC1D4	-129.4920635	708.125	-2.760338699	0.015108123	0.469390945	-2.953141343
SLC25A10	-129.4761905	361.6875	-2.703146732	0.016915187	0.492426703	-3.052331968
HOMER2	-129.2222222	763.6875	-1.180417424	0.257123702	0.950641577	-5.294588667
RMND5B	-128.8888889	505.5	-3.124422843	0.007312519	0.363393305	-2.312335952
CXADR	-128.8730159	364.0625	-2.769514387	0.014836255	0.465949815	-2.937180804
NUP188	-128.7936508	1327.875	-1.207207942	0.246968579	0.950641577	-5.265702645
RHBDF2	-128.7619048	627	-1.591984437	0.133276646	0.876236396	-4.797400178
MINA	-128.5555556	497.3125	-2.880147716	0.011911447	0.434946329	-2.7438316
DDX3X	-128.3015873	3219.3125	-0.370720904	0.716286915	1	-5.888795639
MLST8	-128.2222222	689.125	-1.795886246	0.093695651	0.815868068	-4.513730118
SRSF1	-128.1746032	1449.8125	-0.901330259	0.382363058	0.997891045	-5.562883978
LRSAM1	-128.1587302	416.375	-4.185806233	0.00087903	0.15924453	-0.431777364
COL7A1	-128.1587302	865.375	-0.867516149	0.400002873	0.997891045	-5.591129913
SSRP1	-128.0793651	2099.1875	-0.942880025	0.361421741	0.997891045	-5.526871818
BAIAP2L1	-128.015873	337.4375	-5.481476098	7.53E-05	0.079707646	1.70894124
BTAF1	-127.9365079	571.25	-1.382788671	0.187972061	0.950641577	-5.06390304
ABHD6	-127.9047619	376.375	-3.136756453	0.007134023	0.357460266	-2.290429355
NRBP1	-127.8412698	2169.625	-0.902134593	0.381949981	0.997891045	-5.562200431
BCAT2	-127.8095238	373.75	-2.016345299	0.062976413	0.749630548	-4.184474058
ANKHD1	-127.6984127	680.6875	-2.8010388	0.01393805	0.455937035	-2.882253425
CXCL9	-127.5873016	361.625	-0.75107853	0.464803556	1	-5.680923604
INADL	-127.4761905	372.5625	-3.766450617	0.002019063	0.221178223	-1.169038432
EIF4EBP2	-127.3809524	1869.9375	-1.000060064	0.333927035	0.997891045	-5.475003424
HMGB1	-127.3809524	1180.9375	-0.850335206	0.409170373	0.997891045	-5.605112209
FDXR	-127.2380952	277	-4.351050736	0.000635883	0.138237389	-0.145862885
PSMD6	-127.2380952	752	-2.010202627	0.06369037	0.75093602	-4.193929026
UQCRFS1	-127.1746032	872.25	-1.961827372	0.069576399	0.771046965	-4.267855305
INSIG1	-127.1111111	636.5	-0.879595052	0.393640244	0.997891045	-5.581150333
TAP2	-127.0793651	1725.625	-0.551779178	0.589630873	1	-5.806651732
INTS3	-127.0634921	847.1875	-1.335960706	0.202463593	0.950641577	-5.119780215
PLS3	-127	3055.4375	-0.38803908	0.703710251	1	-5.882296498
FUT2	-126.5714286	353.625	-2.762259664	0.015050808	0.468814135	-2.949800975
PREB	-126.4920635	935.4375	-1.517517508	0.150959825	0.911403789	-4.895305059
DHPS	-126.3492063	577.5	-2.575104737	0.021752159	0.544436166	-3.272360359
GPRIN2	-126.3333333	357.0625	-1.418942689	0.177372819	0.950641577	-5.019781667
GRAMD4	-126.2063492	522.5625	-2.053105159	0.058854805	0.736714427	-4.127582035
PLIN2	-126.1904762	817.125	-1.205712217	0.247527231	0.950641577	-5.267329097
HECTD3	-126.1746032	1000.6875	-1.112958712	0.284110783	0.969140107	-5.364978146
C12orf29	-126.1269841	415.375	-2.539486372	0.023319125	0.559696239	-3.33300212
FAM83F	-126	306.875	-4.261805378	0.000757165	0.147768501	-0.299901562
RAB35	-126	1438.875	-1.018277548	0.32548872	0.997891045	-5.457925756
BRD1	-125.968254	721	-2.905691162	0.011320953	0.428744511	-2.698974275
ADK	-125.8888889	575.8125	-2.186578379	0.045890293	0.688129259	-3.91679237
GOLGA2	-125.8095238	1756.625	-0.783070622	0.446378715	1	-5.657422494
ATP9A	-125.7777778	549.75	-2.382116037	0.031631188	0.612737803	-3.597482119
DIP2A	-125.7777778	656.75	-2.154229798	0.048763232	0.698297334	-3.968458492
KMT2C	-125.6666667	855.6875	-1.121082481	0.28075218	0.968598633	-5.356681925
TTC3	-125.6507937	1016.25	-0.764474561	0.457032006	1	-5.671192228
DESI1	-125.6031746	638.9375	-2.319249347	0.035682714	0.637862232	-3.7013724
BSDC1	-125.5555556	1135.625	-1.553845346	0.142099247	0.892906536	-4.84794673
CAMSAP3	-125.5238095	254.75	-3.061981932	0.008286348	0.3751532	-2.42309748
C9orf69	-125.5238095	867.75	-1.773380262	0.097485568	0.815868068	-4.546091128
BTBD3	-125.3333333	481.5	-2.862950262	0.012325898	0.441044282	-2.773989718
PEX19	-125.3015873	745.625	-2.57186847	0.021890243	0.545600386	-3.277881096
NAT10	-125.2063492	822	-1.595614593	0.132461862	0.874662866	-4.792545711
NCAPD2	-125.0793651	1063.5	-1.365294617	0.193283721	0.950641577	-5.084947334
KIF1B	-124.8730159	933.8125	-1.729859567	0.10520039	0.829981426	-4.607956266
ERMP1	-124.7936508	380.625	-3.223890362	0.005990414	0.33264171	-2.135448506
UBE2O	-124.7460317	586.3125	-3.052669473	0.008442181	0.379643176	-2.439593735
ACADM	-124.5555556	324.0625	-3.336671444	0.004777013	0.307478706	-1.934455616
ACAA1	-124.5079365	966.75	-1.656217211	0.119478871	0.857514941	-4.710418616
NFASC	-124.3174603	406.5	-2.392244671	0.031020667	0.607912073	-3.580643784
PEX5	-124.2539683	614.75	-2.680930904	0.017672287	0.501042994	-3.090719151
NOMO1	-124.2222222	1623.875	-1.050787737	0.310814119	0.996661294	-5.426796904
CDC25B	-124.1428571	924.6875	-0.897663089	0.384250228	0.997891045	-5.565993606
NONO	-123.8888889	2277.6875	-0.771815173	0.452807923	1	-5.665792904
SEMA7A	-123.8730159	424.25	-2.296079055	0.037295919	0.644729651	-3.73938117
KDM5D	-123.7460317	450.75	-0.828281971	0.42113899	1	-5.622691412
SELENBP1	-123.6984127	679.4375	-1.306768098	0.211945324	0.950641577	-5.153871846
TNFSF10	-123.6031746	924.8125	-0.857687644	0.405230372	0.997891045	-5.599159249
CUL7	-123.5555556	607.5	-2.496780855	0.025340884	0.571811132	-3.405350519
FBRS	-123.5238095	681.625	-1.353657305	0.196884285	0.950641577	-5.098834665
PMPCA	-123.4126984	714.5625	-2.353994557	0.033386535	0.628094923	-3.64408887
SPEN	-123.3968254	1319.125	-0.838190212	0.415733696	1	-5.614844706
PSMA6	-123.3809524	1099.6875	-1.328647998	0.204806072	0.950641577	-5.128374217
EIF2B4	-123.3333333	650.375	-2.332353067	0.034799753	0.6338242	-3.679808511
ITSN2	-123.3015873	577.5	-1.486976691	0.15876549	0.924603649	-4.9345099
PTBP3	-123.2222222	696.3125	-1.849341198	0.085214067	0.81240349	-4.435893647
GABRE	-123.1746032	278	-2.523307589	0.024066162	0.565502181	-3.360458261
CES2	-123.1746032	899	-1.703495574	0.110130552	0.840561549	-4.644964585
GOLGA8A	-123.1111111	331.25	-1.547652342	0.143577783	0.896731025	-4.856075069
CELF1	-123.0952381	753.8125	-1.720832068	0.106866319	0.832502318	-4.620668914
HERC2P2	-123.0634921	284.9375	-1.636910344	0.123490148	0.863806194	-4.73680268
P2RY2	-123.047619	366.5	-2.91331201	0.01115041	0.426986334	-2.685577041
ARFIP2	-123.047619	910.5	-1.439781848	0.171490509	0.94019268	-4.993970173
EPB41L1	-123.031746	770.0625	-1.935380402	0.072999459	0.78032365	-4.307859968
SLC28A3	-122.9206349	251	-4.212764686	0.000833657	0.155164419	-0.384927297
CDS1	-122.8412698	326.8125	-3.065703678	0.008224867	0.374943888	-2.416502952
QSOX1	-122.8253968	2151.375	-0.437916461	0.667998134	1	-5.861961762
CYTH2	-122.7142857	975.3125	-1.404842359	0.181446596	0.950641577	-5.03708954
COX7A2	-122.6031746	1662.25	-0.563323296	0.581952892	1	-5.800362521
PCYT1A	-122.5873016	1156.8125	-1.841807136	0.086366406	0.814685272	-4.446945539
XPO7	-122.5714286	1094.375	-2.125067851	0.051495472	0.709104753	-4.014725434
HMGB1P5	-122.5555556	967.9375	-1.039034722	0.316062569	0.997891045	-5.438146526
XAF1	-122.4603175	331.3125	-0.942423668	0.361647347	0.997891045	-5.527275086
SLC31A2	-122.4285714	572.4375	-2.180697482	0.046400579	0.691412345	-3.926211487
CDCP1	-122.3492063	804.25	-1.508730812	0.153171703	0.914196322	-4.906642042
CYP3A5	-122.3015873	169.9375	-2.461230211	0.027150852	0.582234739	-3.465261962
IRF1	-122.2222222	1016.75	-0.838035652	0.415817664	1	-5.614967753
PDCD11	-122.2063492	957.3125	-2.132880641	0.050749885	0.705549901	-4.002359374
TDP2	-122.1746032	449.4375	-2.842488187	0.012837439	0.445878099	-2.809825967
PPFIA3	-122.1269841	301.125	-3.375262942	0.004420917	0.301282364	-1.865624213
MRPL38	-122.047619	575.9375	-2.566984625	0.022100222	0.548120926	-3.286208377
MAP2	-122.015873	266.0625	-4.818278312	0.000258443	0.097104508	0.643983355
NDUFB10	-122.015873	932.0625	-1.561302943	0.140335997	0.888261857	-4.83812896
PRC1	-121.9206349	555.4375	-2.647888956	0.018859373	0.515784596	-3.147655428
MINOS1-NBL1	-121.9047619	1569	-0.407593463	0.68961698	1	-5.874609698
GPAA1	-121.7460317	1053.625	-0.679298919	0.507810321	1	-5.730355158
ATG4B	-121.6984127	600.3125	-1.909984177	0.076429311	0.789433258	-4.345993097
ATP6V1F	-121.5555556	1278.375	-0.901527577	0.382261694	0.997891045	-5.562716341
MAPK8IP3	-121.4444444	605.3125	-1.233206562	0.237413802	0.950641577	-5.237174735
C15orf62	-121.3650794	200.125	-4.45666481	0.000517722	0.127693027	0.035203291
PRMT5	-121.3492063	870.6875	-2.216485889	0.043375209	0.675574298	-3.86871406
CC2D1A	-121.3174603	513.8125	-2.046572646	0.059568669	0.741436282	-4.137730578
SIGMAR1	-121.2222222	1158.1875	-1.146366674	0.270490212	0.954891739	-5.330542887
DNAJA4	-121.1269841	448.5625	-3.309364732	0.005046169	0.312387534	-1.983147484
EZH1	-121.0952381	620.6875	-1.736470921	0.103994847	0.827574193	-4.598619647
TP73	-121.047619	208.375	-4.692653453	0.000328441	0.105534338	0.434560623
CCDC47	-120.984127	1031.625	-1.166340367	0.262586883	0.950641577	-5.309556519
DEF8	-120.9047619	750.4375	-1.581613505	0.135628081	0.88175028	-4.811227593
AGFG2	-120.8888889	363	-3.651253852	0.002541917	0.241795678	-1.373678471
SLC6A8	-120.8412698	869.6875	-1.407274832	0.18073838	0.950641577	-5.034112828
IP6K1	-120.5873016	1402.6875	-1.408875732	0.180273518	0.950641577	-5.032151669
ENOSF1	-120.5555556	345.8125	-3.460938888	0.003722478	0.280191019	-1.712792096
LINC01000	-120.4920635	337.0625	-2.282698112	0.038258584	0.651906194	-3.761259593
PYGB	-120.3650794	2724.5625	-0.344837749	0.735242591	1	-5.897966716
ATP10D	-120.3492063	514.125	-2.216123106	0.04340493	0.675574298	-3.869299008
MCM3	-120.2698413	1307.9375	-1.04057819	0.315369659	0.997891045	-5.436662212
CCDC64B	-120.1904762	332.75	-1.962664293	0.069470494	0.771046965	-4.266584533
RPSAP15	-120.1904762	625.75	-0.980377508	0.343218332	0.997891045	-5.493156105
DGKA	-120.031746	948.375	-1.529474658	0.147993191	0.903945648	-4.879803367
ATXN7L3	-119.952381	1042.1875	-1.192454853	0.252521734	0.950641577	-5.281674307
KIF13B	-119.7619048	777.9375	-1.768717784	0.09828747	0.815868068	-4.552764152
KRT27	-119.7301587	282.0625	-1.345403079	0.199470952	0.950641577	-5.108630319
DLD	-119.5238095	644.375	-1.969919865	0.068558486	0.768830354	-4.255555496
EIF2S2	-119.4603175	736.625	-1.479802671	0.160647351	0.924603649	-4.943637002
PRRG4	-119.3492063	297.5625	-3.704213079	0.002286396	0.232704562	-1.279520972
BRD8	-119.3174603	484.6875	-2.845448993	0.012762156	0.445353283	-2.804643788
NDUFS3	-119.2222222	898.0625	-1.955830447	0.070339558	0.772428641	-4.27695239
TRIM14	-119.2222222	760.0625	-1.154099583	0.267409207	0.950641577	-5.322453044
CEACAM19	-119.1269841	249.4375	-3.819169325	0.001817497	0.213984974	-1.075621968
F2RL1	-119.0952381	405.5625	-3.61451406	0.002735948	0.250475488	-1.439065443
SC5D	-119.0952381	383.5625	-2.761404734	0.01507629	0.469127011	-2.951287681
CKAP5	-119.0952381	904.5625	-1.697505243	0.111278559	0.845216687	-4.653323215
SON	-119.0793651	2413.125	-0.59489771	0.561220767	1	-5.782527933
ZFYVE21	-119.0634921	748.6875	-1.724914097	0.106110178	0.831428446	-4.614925719
INPP5K	-118.8730159	927.4375	-1.30420548	0.212794372	0.950641577	-5.15683687
UBA7	-118.8253968	715.125	-1.086943599	0.295068669	0.977969316	-5.391207728
SNX1	-118.6666667	1592.75	-0.828626545	0.420950249	1	-5.622419943
C14orf1	-118.6507937	572.3125	-2.394459945	0.030888636	0.607912073	-3.576957411
SH3BP1	-118.6190476	611.4375	-1.69637322	0.111496675	0.845527717	-4.654900678
RNH1	-118.5873016	3449.5625	-0.287636758	0.777756941	1	-5.915917537
GLTPP1	-118.5714286	281.125	-3.294321442	0.005200862	0.315827359	-2.009965932
SYNGR2	-118.5714286	2320.125	-0.407642076	0.689582089	1	-5.874590129
GGA1	-118.5555556	665.6875	-1.958102901	0.070049479	0.771046965	-4.273506948
NFATC2IP	-118.4920635	522.9375	-2.692955264	0.017258518	0.495602992	-3.069952322
DDX39A	-118.4761905	1147.5	-1.092827013	0.292563417	0.974525177	-5.385321067
ZXDC	-118.4444444	596.625	-2.348671867	0.033728993	0.62865401	-3.652886127
TRNI	-118.3968254	280.3125	-0.909839276	0.378008504	0.997891045	-5.55562546
PYGO2	-118.3650794	499.4375	-2.396490488	0.030768084	0.606892012	-3.573577318
NCKAP1	-118.3492063	1496	-0.718911122	0.483794503	1	-5.703643901
ARHGAP27	-118.2539683	737.375	-1.489982266	0.157982587	0.924413124	-4.930676735
IPO13	-118.2380952	678.9375	-2.247724039	0.040886173	0.664329986	-3.81818838
MRPS15	-118.2380952	964.9375	-1.498348196	0.155820435	0.918507648	-4.919978312
C16orf58	-118.1904762	1003.625	-1.175514732	0.259016402	0.950641577	-5.299818134
ECHDC2	-118.1269841	291.875	-3.272323876	0.005435626	0.318023799	-2.049172812
SMPDL3A	-118.047619	463.6875	-2.278712011	0.038549844	0.653504388	-3.767766716
RBM47	-118.031746	447.25	-2.22403425	0.042761094	0.673733672	-3.856533536
EIF2A	-117.968254	800.5	-1.648379381	0.121093474	0.859671717	-4.72115398
DLG3	-117.8888889	404.3125	-4.930368517	0.000209015	0.09392139	0.828870915
TMEM127	-117.8095238	1398.125	-1.378901472	0.189141904	0.950641577	-5.068596437
LRP11	-117.7619048	423.8125	-3.917562974	0.001494204	0.198912164	-0.901754193
NOP2	-117.7619048	796.8125	-1.245316858	0.233062963	0.950641577	-5.223721533
CSK	-117.7619048	1188.8125	-0.927428059	0.369114987	0.997891045	-5.540431027
GALNT6	-117.6190476	605.875	-1.079318223	0.298339314	0.982079376	-5.398797736
HSD17B1	-117.4603175	267.5	-2.920837264	0.010984481	0.423603499	-2.672341688
MANSC1	-117.3492063	363.4375	-4.120397456	0.000999908	0.167687833	-0.545759994
NEDD8	-117.2380952	1238.375	-0.922564309	0.37155975	0.997891045	-5.544658293
COL4A5	-117.1111111	301.875	-3.15475469	0.006881273	0.35018712	-2.258446436
WDFY2	-117.1111111	777.875	-1.419544189	0.177200728	0.950641577	-5.019040509
MBD6	-117.0952381	568.4375	-1.833789474	0.087607992	0.815868068	-4.458677797
VARS	-116.984127	1300.375	-0.88018974	0.39332875	0.997891045	-5.580655828
ADRBK1	-116.968254	1977.9375	-0.505169995	0.621146104	1	-5.830774894
FAM110C	-116.9365079	407.0625	-2.749427017	0.015437744	0.474531566	-2.972105192
SUPT4H1	-116.9047619	823.1875	-1.278360017	0.221510172	0.950641577	-5.186488576
DNAJA3	-116.8571429	757.875	-1.331910915	0.203758178	0.950641577	-5.124544035
TBC1D2	-116.6984127	531.5	-2.135419358	0.050509773	0.704858936	-3.998336448
SPG7	-116.6825397	789.0625	-1.692317767	0.112281138	0.84769546	-4.660546394
TRPM4	-116.6507937	559.1875	-1.92815433	0.073960912	0.785764859	-4.318738538
IGSF8	-116.6507937	608.1875	-1.511178798	0.152552743	0.913041647	-4.903488193
FOXK2	-116.6349206	1146.75	-1.567027759	0.138995112	0.886143432	-4.830570483
S100A12	-116.5873016	241.4375	-2.197460048	0.044959853	0.683692682	-3.899333402
TMEM141	-116.5079365	640.25	-1.614957056	0.128192153	0.866485304	-4.766554616
ADRM1	-116.4920635	1143.8125	-1.292789179	0.21660991	0.950641577	-5.169991189
CDKN2B	-116.4444444	293.5	-3.383326349	0.004349935	0.300043698	-1.851240751
SQRDL	-116.4285714	1291.0625	-1.457982834	0.166486016	0.932317907	-4.971202638
CUL1	-116.3809524	900.75	-2.009551973	0.063766426	0.75093602	-4.194929649
QTRT1	-116.0793651	435.4375	-2.282963637	0.038239257	0.651906194	-3.760825968
TRPC4AP	-116.047619	1363.5625	-1.135166951	0.275000168	0.960555305	-5.34218045
CITED2	-116	795.25	-0.795933087	0.439102438	1	-5.647721775
WDR13	-115.952381	821.9375	-1.359155259	0.195176502	0.950641577	-5.092284879
CMTR1	-115.8888889	818.1875	-1.4992122	0.155598558	0.918376107	-4.918870999
ACTR1B	-115.8253968	1369.4375	-0.982253434	0.342324968	0.997891045	-5.491439423
DUSP7	-115.8095238	866	-1.302348833	0.213411215	0.950641577	-5.158982259
YAP1	-115.7619048	1268.6875	-1.192971688	0.252325577	0.950641577	-5.281117454
KLK1	-115.6984127	154.9375	-4.74066003	0.000299629	0.104056457	0.514859881
HSPB1P2	-115.6666667	320.0625	-1.587116431	0.134376002	0.879391712	-4.803898244
KLHL36	-115.6507937	698.625	-1.995210839	0.065464008	0.755312628	-4.216941291
TENM2	-115.6190476	397.75	-3.03662252	0.008717529	0.385408261	-2.468004359
ANAPC7	-115.5714286	621.4375	-2.4748355	0.026444047	0.579278875	-3.442368668
ANAPC5	-115.5714286	1728.4375	-0.630668182	0.538220531	1	-5.761211001
CAST	-115.4603175	2966.375	-0.390167529	0.702170633	1	-5.881477713
PCMTD2	-115.4126984	505.0625	-2.307603318	0.036485153	0.641275506	-3.720496168
EPN2	-115.3333333	622.875	-2.041761961	0.060099446	0.742509149	-4.145193667
PDS5A	-115.3333333	945.875	-1.265166942	0.226067258	0.950641577	-5.201446218
PPARGC1B	-115.2380952	249.25	-5.071666279	0.0001603	0.085578452	1.059183482
CLSTN1	-115.1746032	3159.5	-0.332035102	0.744686086	1	-5.902262097
GTPBP1	-115.1428571	841.625	-1.921829806	0.074811796	0.786068654	-4.328241375
CLIP1	-115.1111111	1149.75	-0.499551362	0.624999532	1	-5.833544761
TCEA3	-115.0952381	390.3125	-2.073335231	0.056693668	0.728331745	-4.096050437
ARAF	-114.968254	930.8125	-1.284892398	0.21928092	0.950641577	-5.179037703
EFTUD2	-114.9047619	1478.0625	-1.081938034	0.297212623	0.980699203	-5.396195124
MED8	-114.8888889	787.625	-2.16199618	0.048058618	0.696099024	-3.956086795
FAM134A	-114.8888889	1220.625	-0.952654807	0.356612937	0.997891045	-5.51819321
AMBRA1	-114.8412698	662.3125	-2.018856924	0.062686603	0.748941908	-4.180603774
LOC100130899	-114.7619048	224.125	-5.852327908	3.88E-05	0.064978214	2.272518207
SPIRE1	-114.7142857	421.8125	-2.332723655	0.034775084	0.6338242	-3.679197953
ATP5L	-114.5396825	1027	-0.904859219	0.380552965	0.997891045	-5.559880957
GPX2	-114.4603175	271.8125	-2.455563375	0.027450536	0.582234739	-3.474784399
PRKD2	-114.3650794	990.1875	-0.874017766	0.396569636	0.997891045	-5.58577357
BPTF	-114.3492063	661.75	-0.900020763	0.383036217	0.997891045	-5.563995672
CTNNA1	-114.3492063	5544.75	-0.363950272	0.72122736	1	-5.891257494
SH3BP2	-114.2539683	875.125	-1.150576308	0.268809649	0.952831954	-5.326144465
LOC645638	-114.1428571	528.0625	-1.116461197	0.282659075	0.969140107	-5.361407436
BCL2L1	-114.1428571	1283.0625	-1.086750534	0.295151148	0.978062601	-5.39140045
SHPK	-114.0952381	444.75	-3.306850538	0.005071699	0.312454553	-1.987629991
URI1	-114	608.125	-2.367256905	0.032547502	0.619558352	-3.622135315
PSMF1	-113.984127	1524.6875	-0.847671163	0.410604185	0.997891045	-5.607257827
C21orf33	-113.968254	790.25	-1.879578717	0.080726507	0.799517708	-4.39127502
[truncated: 16,257 more rows]
