# Supplementary material for: Classification and biomarker gene selection of pyroptosis-related gene expression in psoriasis using a random forest algorithm
Source: Front Genet. 2022 Aug 30;13:850108. doi: 10.3389/fgene.2022.850108 (PMC9468882; doi:10.3389/fgene.2022.850108)
Supplement: Supplementary file 6 [file DataSheet2.CSV]

gene	GSE124700_logFC	GSE124700_P.Value	GSE124700_adj.P.Val	GSE60709_logFC	GSE60709_P.Value	GSE60709_adj.P.Val	GSE61281_logFC	GSE61281_P.Value	GSE61281_adj.P.Val	GSE53795_logFC	GSE53795_P.Value	GSE53795_adj.P.Val	GSE6475_logFC	GSE6475_P.Value	GSE6475_adj.P.Val
AIM2	0.817436999999998	0.000300041392333125	0.0297556121621753	0.0194289661428568	0.785557049301402	0.983499625489257	0.0801909561833316	0.821016030062534	0.955442489891762	0.835260074666667	0.000236518419985573	0.00173528977358652	0.0737622302499492	0.73801092682721	0.878863131207133
APIP	0.0309855000000052	0.769623905143336	0.929399022763117	0.0428799544166694	0.55830720269055	0.950732532777686	0.809597284200001	0.00226974476012058	0.108168392051053	-0.163449292999998	0.00842025368373654	0.0302005783618978	-0.0437650274371864	0.752156222379394	0.885426787958815
BAK1	0.275288	0.0800539547438016	0.381662178715594	0.312111516726191	0.0323201200115863	0.37385834453862	-0.155740215533334	0.351996223361853	0.765948472712438	0.339614485749999	0.000586190775216269	0.00354426916017651	0.276273364815791	0.0453808633671913	0.192319126030281
BAX	0.101031500000002	0.334859048066273	0.699712452944973	0.128928952273808	0.512192157633733	0.942645403874146	-0.465566720899999	0.00757115280734221	0.177372925490646	0.643541863499998	1.58519827873764e-06	4.46027599166698e-05	0.633454543058937	0.00102465506815834	0.0178273577552232
CASP1	-0.0935555000000008	0.387100964331829	0.735686222013613	-0.00589525504761657	0.91482651271076	0.993604064154026	0.529181873816665	0.00664086048812533	0.172354518231544	0.280737260333337	0.0746434191926603	0.164583596082438	0.108013507911324	0.430749522257437	0.675937004920683
CASP3	0.145306500000002	0.172048400596627	0.538024605859997	-0.0547638554523768	0.697007790894894	0.971929437832331	0.510477376516667	0.00135405170069957	0.0957265232780226	0.280759554666671	0.00149382572054608	0.00749142450900721	0.423108996760216	0.0306721974959063	0.152122843727403
CASP4	0.666240000000005	0.00354749144680067	0.0841876954717571	-0.0365271575119035	0.654814458995876	0.966604764713207	0.246934236183332	0.310963498533054	0.740004405444803	0.839613913749998	1.69143319185313e-06	4.6583733808414e-05	0.468783914410202	0.000466849233107866	0.0106940125177166
CASP5	0.2014605	0.0652042094074899	0.345774267699436	0.0214300173809532	0.701398085757914	0.972261120098951	0.133230663416666	0.431337357920993	0.805819572617888	1.11949508216667	1.66042772676545e-06	4.60847811496002e-05	0.391614286769334	0.0226866213395772	0.125578204520063
CASP8	0.0711705000000009	0.446431324817812	0.775727339930615	0.022918502738098	0.612273922429213	0.962221226459902	-0.1166053552	0.346769989371229	0.76192915356053	-0.139441789083333	0.0640445461551051	0.14616739446681	0.298274269347763	0.147538079793539	0.376777299614745
CHMP2A	-0.0260754999999975	0.844328425865499	0.954875141218796	-0.0220497138333293	0.736355396930113	0.977133479403501	-0.594675752066667	0.000240945134490097	0.0515590869114873	0.0326808733333355	0.402855329814852	0.559732830650125	-0.00622259809993864	0.935856260244965	0.972780907338156
CHMP2B	-0.193748999999999	0.0767455730615486	0.372366947104657	0.0244906017500011	0.879673933376925	0.991295108487984	-0.194529287683333	0.209195545000614	0.664050980769	0.0469530633333353	0.556439142028131	0.695785450342374	0.0657542091900432	0.672401441826194	0.838176119376592
CHMP3	-0.303805499999998	0.0909673889316312	0.406263255031075	0.0510853442857151	0.368698226466222	0.900531074886905	0.0998661049666667	0.681569142723906	0.915220485577312	NA	NA	NA	NA	NA	NA
CHMP4A	-0.000603000000001686	0.99676772717392	0.998614953190919	-0.255665732249996	0.0023890159764174	0.0812845741200908	-0.130132347983333	0.19813775481216	0.651843441441582	NA	NA	NA	NA	NA	NA
CHMP4B	-0.0628384999999927	0.640959763141963	0.878248752331134	-0.0719314134642843	0.335039634831234	0.884776128132572	-0.577500826366667	0.021876231452364	0.278673869383169	0.190846533583334	0.00721519873106196	0.0267372733818461	NA	NA	NA
CHMP4C	-0.512551500000002	0.0140538530053565	0.158072662181192	-0.176253917464285	0.277203269643923	0.84995390037002	-0.3286716592	0.264642298342861	0.706645077588987	-0.458299662666667	0.000304846847413675	0.00211006411158612	NA	NA	NA
CHMP6	0.118463500000001	0.295787938462379	0.665675379912807	0.050602015940477	0.538257526594537	0.94820280886624	0.00812679603333244	0.96721458584955	0.992894971790419	0.206186041999999	0.000960820094458701	0.00527509071467522	0.0401148688486748	0.646064273157448	0.823771157390373
CHMP7	-0.3417095	0.0554808738859474	0.31778627417392	-0.0278334663452364	0.691575136863242	0.970724106870955	-0.0510460013666674	0.765157759835521	0.940844655094579	0.0968067313333325	0.090068617731801	0.189924142823378	-0.017911484484876	0.847520309682768	0.932392738492143
CYCS	0.0194605000000028	0.857007457761089	0.958006043421008	-0.0215543168928551	0.858918981209626	0.988962035020364	0.369723533733334	0.461758956515536	0.821681585058759	0.208028528333333	0.00262792255399751	0.0118023178289138	0.329369068250822	0.013101761808952	0.089837803575843
DHX9	-0.0127714999999977	0.897788100768087	0.971041033091035	0.00160459519047951	0.990504798064778	0.998802012605681	-0.122944230833333	0.34103742520539	0.757757642653945	0.439628972749997	7.31647817843209e-06	0.000126811766217187	0.293672875125769	0.0901613170607263	0.286305798987238
ELANE	-0.695108499999998	0.0419109808360545	0.273833139164164	NA	NA	NA	-0.11082718585	0.821005601196938	0.955442489891762	0.0291314975833323	0.880606330895095	0.929449869980822	-0.207196216467879	0.350612508249094	0.607355794990232
GSDMA	0.453259000000001	0.00523286132934026	0.0985680411339707	NA	NA	NA	0.0918100192833329	0.744050934728407	0.934815230993638	NA	NA	NA	NA	NA	NA
GSDMB	-0.0641334999999987	0.88334736621316	0.966475338028672	NA	NA	NA	-0.455618074633334	0.0106031170778606	0.207976055195875	-0.346075508999999	0.000282390281700384	0.00199214739819827	-0.173704582723623	0.0373833698983938	0.171673885211278
GSDMC	0.990536000000006	0.00737223048273765	0.115195225489341	NA	NA	NA	-0.120069773516667	0.755165294644852	0.938806239599409	0.731086719249999	4.87844098540069e-05	0.000515457915438563	NA	NA	NA
GSDMD	0.397393000000003	0.0309122014143799	0.235414246684085	NA	NA	NA	-0.0733145766833339	0.566791758398645	0.872038670369146	0.429145658333333	6.55691805168036e-06	0.000117365839098571	0.1294580546556	0.0970419627294073	0.29922932381655
GZMA	1.462886	0.00036913159653643	0.0307922316801273	0.170668863464286	0.224055471751564	0.812306311082708	-0.0513668506500027	0.816583177496116	0.954108123504758	1.10686380641667	0.000690651274328388	0.00404183079676628	0.100615431026509	0.375855225213446	0.62995560130928
GZMB	1.779908	0.0101717226635404	0.135492175182887	0.324768327261903	0.0182845347419924	0.27958526521537	-0.341700133733338	0.118512704876406	0.54182371723126	2.74884147108334	1.91788682837708e-07	1.1965171937249e-05	2.9097642069994	1.16701404015365e-09	1.43383588660696e-06
HMGB1	-0.00990849999999899	0.93976869297119	0.983533487957547	-0.203658500190475	0.0981430821348902	0.625425988711171	0.7261120265	0.0168980389086786	0.252375817389906	0.173695444166668	0.0217021658785858	0.0631534929639018	0.194553960604408	0.124265397716378	0.343522256554221
IL18	0.183199000000004	0.18057443498282	0.549505178236021	0.0160762648809545	0.895447500243267	0.993001227263367	0.4971224737	0.0370765778464555	0.345466259106655	-0.531514164333332	0.0023649104213566	0.0108536491678067	-0.223149910954145	0.17032560974646	0.409454040505765
IL1A	-0.0487219999999997	0.823462754216098	0.948174061038199	0.007056888023806	0.969376202616265	0.996263720654518	-0.2197902041	0.377377163191406	0.779979162030373	0.268188720166666	0.00492780948699052	0.0196012310390693	-0.0756468661770668	0.454797558307236	0.694248856445471
IL1B	0.633399500000003	0.332894069066621	0.697973599271398	0.399341081071429	0.0781240100667635	0.568892031626542	-0.33292824665	0.0752660793017681	0.456606447033481	2.02609492608333	7.98149344337483e-05	0.000756039974982585	0.999915650243381	0.000268911474500394	0.00761412371107809
IRF1	-0.0328349999999986	0.953347141082665	0.987099119108903	0.335243287523812	0.129963052398821	0.690109842824383	-0.159203309983335	0.30414382635842	0.733230595164031	1.109262138	1.97339594996355e-05	0.000264619570941521	0.398329267856032	0.00468075839158592	0.0466522490134836
IRF2	0.0279750000000032	0.785266547566138	0.935096434391045	-0.0837746516547622	0.517403809880414	0.944379388422168	0.322914600616666	0.304843245546443	0.733743200648882	0.302159156083331	0.00495382676303849	0.0196913985916284	0.0444756641033903	0.809740965112271	0.913225915226915
NAIP	0.124444000000001	0.2412223902917	0.615503952101997	0.00510472923809591	0.927928564386157	0.994926500376655	-0.189969137916667	0.446807457985573	0.813609429697907	0.7416597985	0.0339694471974094	0.0900948802529396	0.991125793340946	0.000461114068096172	0.0106347382769962
NLRC4	0.204302000000003	0.092148172966806	0.408202743483718	0.0554188293095264	0.252164646159876	0.833010810495842	0.0897899932499984	0.632622094658119	0.898147365948837	1.65743175041666	4.04965281338161e-06	8.39927990923593e-05	NA	NA	NA
NLRP1	0.0140150000000032	0.887352013769671	0.967773252980443	-0.0499231820595245	0.617999193407492	0.96228388739226	-0.0790547981500023	0.573609728370441	0.874752640427583	-0.019057182666665	0.813163087500368	0.886417815356519	-0.396765164803459	0.00150750727311153	0.0224135982355361
TP53	0.281097000000003	0.314242003987256	0.682233251534066	-0.151232982404761	0.251667541836526	0.832599929010481	-0.273545195216666	0.441121903719624	0.811278197746302	0.121973677999998	0.450661822988037	0.604991872764287	0.261971639716206	0.182117545154156	0.42716394008303
TP63	0.413271500000003	0.115890643156279	0.453729339633661	NA	NA	NA	0.35057201475	0.466029551791717	0.824025362512065	-0.0447277271666655	0.548565023320163	0.689701681108154	0.141348575122701	0.3587497456453	0.614861227156586
ZBP1	0.479597500000003	0.0190450959792102	0.182122352694682	0.113471001154763	0.248756059112406	0.831995019655894	-0.184351581183334	0.288535577724752	0.722908904979778	0.142166476916666	0.0684931490489691	0.154085018233549	-0.174756536640464	0.128680957474092	0.349502238798704
